# Supplementary material for: catena-Poly[[(5-carb­oxy-2H-1,2,3-triazole-4-carboxyl­ato-κ2 N 3,O 4)sodium]-di-μ-aqua-κ4 O:O]
Source: Acta Crystallogr Sect E Struct Rep Online. 2010 Sep 30;66(Pt 10):m1336–7. doi: 10.1107/S1600536810037384 (PMC2983283; doi:10.1107/S1600536810037384)
Supplement: Supplementary file 1 [file e-66-m1336-sup1.cif]

##############################################################################
###                                                                        ###
###        Electronic paper (Acta Crystallographica Section E)             ###
###                                                                        ###
##############################################################################
#                                                                            #
# This CIF contains the data in a paper accepted for publication in Acta     #
# Crystallographica Section E. It conforms to the requirements of Notes      #
# for Authors for Section E, and has been peer reviewed under the auspices   #
# of the IUCr Commission on Journals.                                        #
#                                                                            #
# Full details of the Crystallographic Information File format               #
# are given in the paper "The Crystallographic Information File (CIF):       #
# a New Standard Archive File for Crystallography" by S. R. Hall, F. H.      #
# Allen and I. D. Brown [Acta Cryst. (1991), A47, 655-685].                  #
#                                                                            #
# The current version of the core CIF dictionary is obtainable from          #
# ftp://ftp.iucr.org/pub/cif_core.dic. The current version number is 2.4.    #
#                                                                            #
# Software is freely available for graphical display of the structure(s) in  #
# this CIF.  For information consult the CIF home page http://www.iucr.org/  #
# cif/home.html                                                              #
#                                                                            #
# This file may be used for bona fide research purposes within the           #
# scientific community so long as proper attribution is given to the journal # 
# article from which it was obtained.                                        #
#                                                                            #
##############################################################################
                                             
data_I
_audit_creation_method     SHELXL-97
_chemical_name_systematic
;
<i>catena</i>-Poly[[(5-carboxy-2<i>H</i>-1,2,3-triazole-4-carboxylato-
\k^2^<i>N</i>^3^,<i>O</i>^4^)sodium]-di-\m-aqua-\k^4^<i>O</i>:<i>O</i>]
;
_chemical_name_common     ?
_chemical_formula_moiety     'C4 H6 N3 Na O6'
_chemical_formula_sum     'C4 H6 N3 Na O6'
_chemical_formula_iupac     '[Na(C4 H2 N3 O4) (H2 O)2]'
_chemical_formula_weight     215.11
_chemical_melting_point     ?
_symmetry_cell_setting     monoclinic
_symmetry_space_group_name_H-M     'P 21/n'
_symmetry_space_group_name_Hall     '-P 2yn'
loop_
    _symmetry_equiv_pos_as_xyz
    'x, y, z'
    '-x+1/2, y+1/2, -z+1/2'
    '-x, -y, -z'
    'x-1/2, -y-1/2, z-1/2'
_cell_length_a     6.8706(9)
_cell_length_b     10.6280(13)
_cell_length_c     11.5585(14)
_cell_angle_alpha     90.00
_cell_angle_beta     95.6470(10)
_cell_angle_gamma     90.00
_cell_volume     839.91(18)
_cell_formula_units_Z     4
_cell_measurement_reflns_used     2984
_cell_measurement_theta_min     2.61
_cell_measurement_theta_max     28.23
_cell_measurement_temperature     293(2)
_exptl_crystal_description     block
_exptl_crystal_colour     colorless
_exptl_crystal_size_max     0.23
_exptl_crystal_size_mid     0.22
_exptl_crystal_size_min     0.18
_exptl_crystal_density_diffrn     1.701
_exptl_crystal_density_meas     1.701
_exptl_crystal_density_method     'not measured'
_exptl_crystal_F_000     440
_exptl_absorpt_coefficient_mu     0.200
_exptl_absorpt_correction_type     multi-scan
_exptl_absorpt_process_details     '(SADABS; Sheldrick, 1996)'
_exptl_absorpt_correction_T_min     0.955
_exptl_absorpt_correction_T_max     0.965
_diffrn_ambient_temperature     293(2)
_diffrn_radiation_type     MoK\a
_diffrn_radiation_wavelength     0.71073
_diffrn_radiation_source     'fine-focus sealed tube'
_diffrn_radiation_monochromator     graphite
_diffrn_measurement_device_type     'Bruker APEX CCD'
_diffrn_measurement_method     '\f and \w scans'
_diffrn_detector_area_resol_mean     ?
_diffrn_reflns_number     4453
_diffrn_reflns_av_R_equivalents     0.0261
_diffrn_reflns_av_sigmaI/netI     0.0262
_diffrn_reflns_theta_min     2.61
_diffrn_reflns_theta_max     25.98
_diffrn_reflns_theta_full     25.98
_diffrn_measured_fraction_theta_max     0.998
_diffrn_measured_fraction_theta_full     0.998
_diffrn_reflns_limit_h_min     -8
_diffrn_reflns_limit_h_max     8
_diffrn_reflns_limit_k_min     -9
_diffrn_reflns_limit_k_max     13
_diffrn_reflns_limit_l_min     -14
_diffrn_reflns_limit_l_max     14
_diffrn_standards_number     ?
_diffrn_standards_interval_count     ?
_diffrn_standards_interval_time     ?
_diffrn_standards_decay_%     ?
_reflns_number_total     1658
_reflns_number_gt     1509
_reflns_threshold_expression     >2\s(I)
_refine_ls_structure_factor_coef     Fsqd
_refine_ls_matrix_type     full
_refine_ls_R_factor_all     0.0437
_refine_ls_R_factor_gt     0.0411
_refine_ls_wR_factor_gt     0.1003
_refine_ls_wR_factor_ref     0.1020
_refine_ls_goodness_of_fit_ref     1.001
_refine_ls_restrained_S_all     1.000
_refine_ls_number_reflns     1658
_refine_ls_number_parameters     148
_refine_ls_number_restraints     4
_refine_ls_hydrogen_treatment     mixed
_refine_ls_weighting_scheme     calc
_refine_ls_weighting_details
         'calc w=1/[\s^2^(Fo^2^)+(0.0608P)^2^+0.3697P] where P=(Fo^2^+2Fc^2^)/3'
_atom_sites_solution_hydrogens     geom
_atom_sites_solution_primary     direct
_atom_sites_solution_secondary     difmap
_refine_ls_shift/su_max     0.001
_refine_ls_shift/su_mean     0.000
_refine_diff_density_max     0.470
_refine_diff_density_min     -0.593
_refine_ls_extinction_method     none
_refine_ls_extinction_coef     ?
loop_
    _atom_type_symbol
    _atom_type_description
    _atom_type_scat_dispersion_real
    _atom_type_scat_dispersion_imag
    _atom_type_scat_source
    'C' 'C' 0.0033 0.0016
                         'International Tables Vol C Tables 4.2.6.8 and 6.1.1.4'
    'H' 'H' 0.0000 0.0000
                         'International Tables Vol C Tables 4.2.6.8 and 6.1.1.4'
    'N' 'N' 0.0061 0.0033
                         'International Tables Vol C Tables 4.2.6.8 and 6.1.1.4'
    'O' 'O' 0.0106 0.0060
                         'International Tables Vol C Tables 4.2.6.8 and 6.1.1.4'
    'Na' 'Na' 0.0362 0.0249
                         'International Tables Vol C Tables 4.2.6.8 and 6.1.1.4'
_computing_data_collection     'SMART (Bruker, 2007)'
_computing_cell_refinement     'SAINT (Bruker, 2007)'
_computing_data_reduction     'SAINT (Bruker, 2007)'
_computing_structure_solution     'SHELXS97 (Sheldrick, 2008)'
_computing_structure_refinement     'SHELXL97 (Sheldrick, 2008)'
_computing_molecular_graphics
     'SHELXTL (Sheldrick, 2008) and <i>Mercury</i> (Macrae <i>et al.</i>, 2006)'
_computing_publication_material     'SHELXTL (Sheldrick, 2008)'
loop_
    _atom_site_type_symbol
    _atom_site_label
    _atom_site_fract_x
    _atom_site_fract_y
    _atom_site_fract_z
    _atom_site_U_iso_or_equiv
    _atom_site_adp_type
    _atom_site_calc_flag
    _atom_site_refinement_flags
    _atom_site_occupancy
    _atom_site_disorder_assembly
    _atom_site_disorder_group
    H H5B 0.091(4) 1.1695(18) 0.910(3) 0.081(10) Uiso d D 1 . .
    H H5A 0.028(4) 1.076(3) 0.8361(16) 0.071(8) Uiso d D 1 . .
    H H6A 0.503(3) 1.018(2) 1.1923(15) 0.054(7) Uiso d D 1 . .
    H H6B 0.433(4) 1.1154(18) 1.136(2) 0.056(7) Uiso d D 1 . .
    Na Na1 0.25079(9) 0.92974(6) 0.99461(6) 0.0348(2) Uani d . 1 . .
    O O1 0.11703(17) 0.54042(11) 0.85612(9) 0.0331(3) Uani d . 1 . .
    O O2 0.15004(18) 0.74783(11) 0.87493(10) 0.0347(3) Uani d . 1 . .
    N N1 0.34905(19) 0.72021(12) 1.09099(11) 0.0260(3) Uani d . 1 . .
    O O6 0.4709(2) 1.04572(12) 1.12560(11) 0.0364(3) Uani d D 1 . .
    O O3 0.20462(18) 0.34772(11) 0.96846(10) 0.0348(3) Uani d . 1 . .
    H H3 0.1733 0.4126 0.9330 0.042 Uiso calc R 1 . .
    O O5 0.0576(2) 1.09590(12) 0.90710(11) 0.0388(3) Uani d D 1 . .
    N N3 0.42462(19) 0.54647(13) 1.19491(11) 0.0276(3) Uani d . 1 . .
    O O4 0.3474(2) 0.29745(11) 1.14248(11) 0.0420(3) Uani d . 1 . .
    N N2 0.4322(2) 0.67011(13) 1.18801(11) 0.0282(3) Uani d . 1 . .
    C C2 0.3282(2) 0.51189(14) 1.09393(12) 0.0225(3) Uani d . 1 . .
    C C4 0.2933(2) 0.37598(15) 1.06997(14) 0.0279(3) Uani d . 1 . .
    C C3 0.2809(2) 0.62053(14) 1.02900(12) 0.0216(3) Uani d . 1 . .
    C C1 0.1755(2) 0.63899(14) 0.91084(12) 0.0243(3) Uani d . 1 . .
    H H2 0.499(3) 0.719(2) 1.2488(19) 0.045(6) Uiso d . 1 . .
loop_
    _atom_site_aniso_label
    _atom_site_aniso_U_11
    _atom_site_aniso_U_22
    _atom_site_aniso_U_33
    _atom_site_aniso_U_12
    _atom_site_aniso_U_13
    _atom_site_aniso_U_23
    Na1 0.0355(4) 0.0270(4) 0.0401(4) -0.0001(3) -0.0051(3) 0.0002(3)
    O1 0.0393(6) 0.0318(6) 0.0254(6) -0.0025(5) -0.0109(5) -0.0054(5)
    O2 0.0422(7) 0.0302(6) 0.0280(6) -0.0002(5) -0.0147(5) 0.0058(5)
    N1 0.0289(7) 0.0246(7) 0.0226(6) 0.0010(5) -0.0072(5) -0.0012(5)
    O6 0.0493(8) 0.0284(7) 0.0300(6) 0.0013(5) -0.0030(5) -0.0014(5)
    O3 0.0438(7) 0.0226(6) 0.0366(6) -0.0034(5) -0.0025(5) -0.0036(5)
    O5 0.0505(8) 0.0310(7) 0.0327(7) 0.0001(6) -0.0066(6) -0.0020(5)
    N3 0.0309(7) 0.0281(7) 0.0226(6) 0.0028(5) -0.0042(5) 0.0021(5)
    O4 0.0553(8) 0.0258(6) 0.0443(7) 0.0062(5) 0.0022(6) 0.0097(5)
    N2 0.0334(7) 0.0278(7) 0.0212(6) 0.0014(6) -0.0088(5) -0.0025(5)
    C2 0.0216(7) 0.0241(8) 0.0215(7) 0.0018(5) -0.0003(5) 0.0006(6)
    C4 0.0274(8) 0.0241(8) 0.0323(8) 0.0011(6) 0.0040(6) 0.0001(6)
    C3 0.0206(7) 0.0233(7) 0.0198(7) 0.0008(5) -0.0035(5) -0.0007(5)
    C1 0.0221(7) 0.0292(8) 0.0204(7) 0.0004(6) -0.0050(5) 0.0006(6)
loop_
    _geom_bond_atom_site_label_1
    _geom_bond_atom_site_label_2
    _geom_bond_site_symmetry_2
    _geom_bond_distance
    _geom_bond_publ_flag
    Na1 O5 . 2.3747(15) ?
    Na1 O6 . 2.3765(14) ?
    Na1 O2 . 2.4377(13) ?
    Na1 O6 3_677 2.4855(15) ?
    Na1 O5 3_577 2.5157(16) ?
    Na1 N1 . 2.5510(14) ?
    O1 C1 . 1.2683(19) ?
    O2 C1 . 1.2356(19) ?
    N1 N2 . 1.3196(18) ?
    N1 C3 . 1.3375(19) ?
    O6 H6A . 0.84(2) ?
    O6 H6B . 0.80(2) ?
    O3 C4 . 1.303(2) ?
    O3 H3 . 0.8200 ?
    O5 H5B . 0.82(2) ?
    O5 H5A . 0.85(2) ?
    N3 N2 . 1.3178(19) ?
    N3 C2 . 1.336(2) ?
    O4 C4 . 1.215(2) ?
    N2 H2 . 0.95(2) ?
    C2 C3 . 1.398(2) ?
    C2 C4 . 1.486(2) ?
    C3 C1 . 1.4946(19) ?
loop_
    _geom_angle_atom_site_label_1
    _geom_angle_atom_site_label_2
    _geom_angle_atom_site_label_3
    _geom_angle_site_symmetry_1
    _geom_angle_site_symmetry_3
    _geom_angle
    _geom_angle_publ_flag
    O5 Na1 O6 . . 100.34(5) ?
    O5 Na1 O2 . . 103.44(5) ?
    O6 Na1 O2 . . 154.19(5) ?
    O5 Na1 O6 . 3_677 96.45(5) ?
    O6 Na1 O6 . 3_677 79.94(5) ?
    O2 Na1 O6 . 3_677 87.54(5) ?
    O5 Na1 O5 . 3_577 79.20(5) ?
    O6 Na1 O5 . 3_577 106.25(5) ?
    O2 Na1 O5 . 3_577 88.03(5) ?
    O6 Na1 O5 3_677 3_577 172.90(5) ?
    O5 Na1 N1 . . 161.44(5) ?
    O6 Na1 N1 . . 92.87(5) ?
    O2 Na1 N1 . . 66.65(4) ?
    O6 Na1 N1 3_677 . 98.66(5) ?
    O5 Na1 N1 3_577 . 84.65(5) ?
    O5 Na1 Na1 . 3_677 100.92(4) ?
    O6 Na1 Na1 . 3_677 41.05(3) ?
    O2 Na1 Na1 . 3_677 123.06(4) ?
    O6 Na1 Na1 3_677 3_677 38.90(3) ?
    O5 Na1 Na1 3_577 3_677 147.18(5) ?
    N1 Na1 Na1 . 3_677 97.61(4) ?
    O5 Na1 Na1 . 3_577 40.97(4) ?
    O6 Na1 Na1 . 3_577 107.45(5) ?
    O2 Na1 Na1 . 3_577 97.09(4) ?
    O6 Na1 Na1 3_677 3_577 137.15(4) ?
    O5 Na1 Na1 3_577 3_577 38.23(3) ?
    N1 Na1 Na1 . 3_577 122.34(4) ?
    Na1 Na1 Na1 3_677 3_577 132.86(4) ?
    C1 O2 Na1 . . 121.94(9) ?
    N2 N1 C3 . . 103.59(12) ?
    N2 N1 Na1 . . 142.86(10) ?
    C3 N1 Na1 . . 113.19(9) ?
    Na1 O6 Na1 . 3_677 100.06(5) ?
    Na1 O6 H6A . . 120.0(17) ?
    Na1 O6 H6A 3_677 . 113.8(17) ?
    Na1 O6 H6B . . 112.2(18) ?
    Na1 O6 H6B 3_677 . 105.3(19) ?
    H6A O6 H6B . . 105(2) ?
    C4 O3 H3 . . 109.5 ?
    Na1 O5 Na1 . 3_577 100.80(5) ?
    Na1 O5 H5B . . 124(2) ?
    Na1 O5 H5B 3_577 . 109(2) ?
    Na1 O5 H5A . . 107.1(19) ?
    Na1 O5 H5A 3_577 . 105.9(19) ?
    H5B O5 H5A . . 109(3) ?
    N2 N3 C2 . . 103.92(12) ?
    N3 N2 N1 . . 115.94(12) ?
    N3 N2 H2 . . 121.2(13) ?
    N1 N2 H2 . . 122.8(13) ?
    N3 C2 C3 . . 108.12(13) ?
    N3 C2 C4 . . 119.18(13) ?
    C3 C2 C4 . . 132.70(14) ?
    O4 C4 O3 . . 123.18(15) ?
    O4 C4 C2 . . 120.42(15) ?
    O3 C4 C2 . . 116.40(13) ?
    N1 C3 C2 . . 108.42(12) ?
    N1 C3 C1 . . 119.88(13) ?
    C2 C3 C1 . . 131.70(13) ?
    O2 C1 O1 . . 125.34(14) ?
    O2 C1 C3 . . 118.01(13) ?
    O1 C1 C3 . . 116.64(13) ?
loop_
    _geom_hbond_atom_site_label_D
    _geom_hbond_atom_site_label_H
    _geom_hbond_atom_site_label_A
    _geom_hbond_site_symmetry_A
    _geom_hbond_distance_DH
    _geom_hbond_distance_HA
    _geom_hbond_distance_DA
    _geom_hbond_angle_DHA
    _geom_hbond_publ_flag
    N2 H2 O2 4_676 0.95(2) 1.74(2) 2.652(2) 158(2) y
    O3 H3 O1 . 0.82 1.65 2.468(2) 177 y
    O5 H5A N3 4_575 0.85(2) 2.15(2) 2.949(2) 155(2) y
    O5 H5B O3 1_565 0.82(2) 2.13(2) 2.923(2) 163(2) y
    O6 H6A O1 4_676 0.84(2) 2.07(2) 2.902(2) 173(2) y
    O6 H6B O4 1_565 0.80(2) 2.03(2) 2.819(2) 173(2) y
data_global
_journal_date_recd_electronic     2010-09-01
_journal_date_accepted     2010-09-18
_journal_name_full     'Acta Crystallographica, Section E'
_journal_year     2010
_journal_volume     66
_journal_issue     10
_journal_page_first     m1336
_journal_page_last     m1337
_journal_paper_category     QM
_journal_coeditor_code     HY2351
_publ_contact_author_name     'Jing-Quan Sha'
_publ_contact_author_address
;
The Provincial Key Laboratory of Biological Medicine Formulation
School of Pharmacy
Jiamusi University
Jiamusi, 154007
People's Republic of China
;
_publ_contact_author_email     'shajq2002@126.com'
_publ_contact_author_fax     '+86-0454-8610678'
_publ_contact_author_phone     '+86-0454-8610678'
_publ_section_title
;\
<i>catena</i>-Poly[[(5-carboxy-2<i>H</i>-1,2,3-triazole-4-carboxylato-\
\k^2^<i>N</i>^3^,<i>O</i>^4^)sodium]-di-\m-aqua-\k^4^<i>O</i>:<i>O</i>]
;
loop_
    _publ_author_name
    _publ_author_footnote
    _publ_author_address
    'Liu, Hai-Yan' .
;
The Provincial Key Laboratory of Biological Medicine Formulation
School of Pharmacy
Jiamusi University
Jiamusi 154007
People's Republic of China
;
    'Liu, Li-Xin' .
;
The Provincial Key Laboratory of Biological Medicine Formulation
School of Pharmacy
Jiamusi University
Jiamusi 154007
People's Republic of China
;
    'Sha, Jing-Quan' .
;
The Provincial Key Laboratory of Biological Medicine Formulation
School of Pharmacy
Jiamusi University
Jiamusi 154007
People's Republic of China
;
    'Yu, Lian-Sheng' .
;
The Provincial Key Laboratory of Biological Medicine Formulation
School of Pharmacy
Jiamusi University
Jiamusi 154007
People's Republic of China
;
