# Supplementary material for: catena-Poly[[(5-carb­oxy-2H-1,2,3-triazole-4-carboxyl­ato-κ2 N 3,O 4)sodium]-di-μ-aqua-κ4 O:O]
Source: Acta Crystallogr Sect E Struct Rep Online. 2010 Sep 30;66(Pt 10):m1336–7. doi: 10.1107/S1600536810037384 (PMC2983283; doi:10.1107/S1600536810037384)
Supplement: Supplementary file 2 [file e-66-m1336-Isup2.hkl]

# 
# h,k,l, Fc-squared, Fo-squared, sigma(Fo-squared) and status flag 
# 
data_I
_shelx_title ' aaa in P2(1)/n' 
_shelx_refln_list_code          4 
_shelx_F_calc_maximum      261.67 
_exptl_crystal_F_000       440.00 
_reflns_d_resolution_high  0.8113 
 
loop_ 
 _symmetry_equiv_pos_as_xyz 
 'x, y, z' 
 '-x+1/2, y+1/2, -z+1/2' 
 '-x, -y, -z' 
 'x-1/2, -y-1/2, z-1/2' 
 
_cell_length_a     6.8706 
_cell_length_b    10.6280 
_cell_length_c    11.5585 
_cell_angle_alpha  90.000 
_cell_angle_beta   95.647 
_cell_angle_gamma  90.000 
 
_shelx_F_squared_multiplier     1.000 
 
loop_ 
 _refln_index_h 
 _refln_index_k 
 _refln_index_l 
 _refln_F_squared_calc 
 _refln_F_squared_meas 
 _refln_F_squared_sigma 
 _refln_observed_status 
   2   0   0     2373.38     2580.58     64.66 o 
   4   0   0        2.35        7.40      1.20 o 
   6   0   0        0.36        0.83      0.87 o 
   8   0   0       29.15       25.99      2.85 o 
   1   1   0      307.44      297.01      4.57 o 
   2   1   0       17.25       25.01      0.78 o 
   3   1   0       41.40       48.53      1.67 o 
   4   1   0      425.69      454.49      9.32 o 
   5   1   0        3.53        2.19      0.61 o 
   6   1   0      128.39      128.58      4.03 o 
   7   1   0      129.85      129.71      4.67 o 
   8   1   0       34.13       32.47      2.19 o 
   0   2   0      704.07      669.47     12.13 o 
   1   2   0       15.25       11.76      0.35 o 
   2   2   0      610.34      674.23      8.81 o 
   3   2   0     5271.35     4947.86     71.80 o 
   4   2   0      816.20      809.10     15.52 o 
   5   2   0        4.06        5.40      0.80 o 
   6   2   0      302.14      305.41      7.37 o 
   7   2   0       75.66       80.14      3.23 o 
   8   2   0        1.63        1.18      0.82 o 
   1   3   0     2035.78     1985.87     25.14 o 
   2   3   0      420.68      461.31      8.83 o 
   3   3   0      121.88      118.58      1.78 o 
   4   3   0        3.86        5.95      0.59 o 
   5   3   0       87.95       97.73      5.06 o 
   6   3   0       21.86       23.57      1.56 o 
   7   3   0        0.15        0.00      0.60 o 
   8   3   0        6.06        6.81      1.95 o 
   0   4   0       34.10       12.28      1.58 o 
   1   4   0       48.32       79.36      1.37 o 
   2   4   0      562.48      578.67      7.80 o 
   3   4   0     1660.36     1686.88     21.84 o 
   4   4   0     1097.88     1202.70     16.06 o 
   5   4   0       56.92       53.13      1.75 o 
   6   4   0      180.96      186.90      5.41 o 
   7   4   0       45.81       48.11      4.82 o 
   8   4   0       37.64       40.70      2.78 o 
   1   5   0       45.09       49.42      1.04 o 
   2   5   0      390.40      400.85      5.63 o 
   3   5   0      524.75      514.88      7.38 o 
   4   5   0        7.52        9.17      0.60 o 
   5   5   0        4.82        4.97      0.74 o 
   6   5   0        0.72        1.34      0.75 o 
   7   5   0      106.37       97.12      3.86 o 
   0   6   0      398.12      352.39     14.38 o 
   1   6   0       28.29       30.24      0.82 o 
   2   6   0       25.47       27.51      0.82 o 
   3   6   0      600.99      624.86     12.82 o 
   4   6   0       87.03       91.32      2.51 o 
   5   6   0       10.79       11.97      1.07 o 
   6   6   0       61.18       65.22      2.40 o 
   7   6   0        6.81        8.23      1.35 o 
   1   7   0      139.56      129.24      2.25 o 
   2   7   0        4.85        9.51      0.69 o 
   3   7   0      170.43      173.10      5.81 o 
   4   7   0       45.11       46.62      1.74 o 
   5   7   0        0.05        0.00      0.44 o 
   6   7   0        5.63        6.21      0.92 o 
   7   7   0       15.08       16.47      1.76 o 
   0   8   0       71.52       69.86      2.15 o 
   1   8   0       91.64       92.53      2.21 o 
   2   8   0      179.40      192.02      3.88 o 
   3   8   0       75.76       74.23      2.51 o 
   4   8   0       52.64       50.24      1.87 o 
   5   8   0        1.82        1.51      0.61 o 
   6   8   0      204.94      213.01      5.11 o 
   1   9   0      187.49      172.08      3.55 o 
   2   9   0       62.59       62.55      1.91 o 
   3   9   0      268.97      250.56      5.05 o 
   4   9   0       21.40       22.26      2.16 o 
   5   9   0      181.01      174.55      4.32 o 
   6   9   0        0.20        0.20      0.59 o 
   0  10   0      302.00      287.39      9.43 o 
   1  10   0      450.70      440.64      9.50 o 
   2  10   0        0.88        2.78      0.72 o 
   3  10   0       98.47      105.02      2.88 o 
   4  10   0        3.83        5.66      1.12 o 
   5  10   0        4.72        4.51      0.86 o 
   1  11   0      142.51      146.61      4.20 o 
   2  11   0        1.39        0.49      0.55 o 
   3  11   0        0.62        0.22      0.52 o 
   4  11   0        3.65        3.54      0.94 o 
   0  12   0       54.65       64.17      3.74 o 
   1  12   0       58.50       66.28      4.27 o 
   2  12   0        1.03        0.52      0.58 o 
   3  12   0       60.15       55.86      2.60 o 
   1  13   0        1.27        0.98      0.72 o 
  -7   0   1       56.65       50.06      3.53 o 
  -5   0   1        1.01        1.31      0.78 o 
  -3   0   1      130.65      152.17      5.08 o 
  -1   0   1      100.87      115.16      4.00 o 
   1   0   1      878.53      831.44     21.28 o 
   3   0   1      279.48      265.66      8.00 o 
   5   0   1      414.52      443.43     13.47 o 
   7   0   1        6.83        5.56      1.50 o 
  -8   1   1       32.35       27.31      3.03 o 
  -7   1   1        7.58        9.03      1.23 o 
  -6   1   1      345.03      344.52      8.06 o 
  -5   1   1      163.57      174.07      4.60 o 
  -4   1   1      505.19      503.73     10.18 o 
  -3   1   1      188.60      201.75      4.47 o 
  -2   1   1     7676.58     7141.13    178.02 o 
  -1   1   1     2222.33     2133.95     26.83 o 
   0   1   1     1396.87     1312.55     21.40 o 
   1   1   1       13.55       20.21      0.57 o 
   2   1   1      114.66      132.24      2.49 o 
   3   1   1       65.73       78.94      2.27 o 
   4   1   1     1867.85     1810.11     33.06 o 
   5   1   1        0.03        2.96      3.44 o 
   6   1   1      124.78      131.29      4.94 o 
   7   1   1       22.39       23.49      3.04 o 
   8   1   1      138.08      141.68      4.83 o 
  -8   2   1       22.20       22.46      2.90 o 
  -7   2   1       51.65       52.92      2.55 o 
  -6   2   1        1.20        2.88      1.18 o 
  -5   2   1       53.73       59.31      2.29 o 
  -4   2   1       14.53       19.25      1.15 o 
  -3   2   1       69.35       70.38      1.37 o 
  -2   2   1      113.15      105.47      1.50 o 
  -1   2   1       64.31       70.33      1.07 o 
   0   2   1        9.68        4.79      0.24 o 
   1   2   1        0.56        1.02      0.42 o 
   2   2   1      638.91      676.48     11.90 o 
   3   2   1        1.42        1.88      0.34 o 
   4   2   1      192.91      180.27      4.42 o 
   5   2   1      308.52      323.66      7.37 o 
   6   2   1      135.38      136.71      4.18 o 
   7   2   1        8.38        7.43      1.16 o 
   8   2   1        4.31        4.31      1.07 o 
  -8   3   1       12.48       11.76      1.58 o 
  -7   3   1      229.33      234.30      9.50 o 
  -6   3   1       20.12       21.81      1.50 o 
  -5   3   1       11.01       11.73      1.03 o 
  -4   3   1      546.91      575.25      8.15 o 
  -3   3   1     2025.23     1958.89     22.34 o 
  -2   3   1     2366.55     2307.52     29.11 o 
  -1   3   1        0.01        2.10      0.58 o 
   0   3   1     4999.64     3993.66     58.53 o 
   1   3   1     1090.27     1046.57     13.45 o 
   2   3   1      583.07      635.79      9.77 o 
   3   3   1      756.67      809.03     12.53 o 
   4   3   1      118.93      128.58      2.86 o 
   5   3   1      433.32      438.63      9.36 o 
   6   3   1       77.60       78.40      2.96 o 
   7   3   1       93.77       97.19      3.60 o 
   8   3   1        0.01        0.87      1.18 o 
  -8   4   1        2.70        2.63      0.97 o 
  -7   4   1        1.60        3.26      0.96 o 
  -6   4   1       24.09       24.23      1.73 o 
  -5   4   1       17.48       19.17      1.02 o 
  -4   4   1       10.83       10.20      0.61 o 
  -3   4   1       26.88       30.86      0.88 o 
  -2   4   1       90.57       94.02      2.41 o 
  -1   4   1      271.02      281.00      3.90 o 
   0   4   1       29.46       34.90      0.76 o 
   1   4   1      657.31      671.45     10.32 o 
   2   4   1       46.59       52.19      1.17 o 
   3   4   1        0.64        1.26      0.61 o 
   4   4   1       38.73       40.27      1.22 o 
   5   4   1       26.07       26.41      1.25 o 
   6   4   1       16.03       17.59      1.40 o 
   7   4   1      114.97      112.43      6.16 o 
  -7   5   1       32.93       37.22      2.96 o 
  -6   5   1        3.63        4.84      1.00 o 
  -5   5   1       74.04       80.34      2.63 o 
  -4   5   1       87.67      100.10      2.57 o 
  -3   5   1     1610.75     1562.30     20.28 o 
  -2   5   1      995.42     1008.83     13.19 o 
  -1   5   1     3517.27     3327.20     41.98 o 
   0   5   1     2239.51     2153.25     27.34 o 
   1   5   1     1847.80     1669.33     21.35 o 
   2   5   1      832.77      922.87     12.20 o 
   3   5   1       41.92       55.42      3.15 o 
   4   5   1        7.85       12.02      0.70 o 
   5   5   1       39.21       45.64      1.47 o 
   6   5   1       10.42       10.96      1.33 o 
   7   5   1       95.22       99.36      3.99 o 
  -7   6   1        0.25        0.63      0.73 o 
  -6   6   1       18.02       19.00      1.65 o 
  -5   6   1       53.48       51.62      1.92 o 
  -4   6   1      181.80      173.32      3.79 o 
  -3   6   1       68.08       73.37      3.19 o 
  -2   6   1      336.22      358.53      6.11 o 
  -1   6   1        0.13        0.63      0.26 o 
   0   6   1      248.69      276.68      4.02 o 
   1   6   1      659.60      687.04      9.21 o 
   2   6   1       80.82       78.17      1.60 o 
   3   6   1      236.92      247.90      5.81 o 
   4   6   1       18.39       20.87      1.51 o 
   5   6   1       33.88       35.77      1.64 o 
   6   6   1       15.56       15.19      1.27 o 
   7   6   1       13.57       13.33      1.64 o 
  -7   7   1       72.53       77.15      3.47 o 
  -6   7   1      162.32      168.47      4.28 o 
  -5   7   1       21.53       20.71      1.27 o 
  -4   7   1      632.32      656.51     19.15 o 
  -3   7   1      190.42      205.96      4.14 o 
  -2   7   1      634.28      642.06     10.36 o 
  -1   7   1       31.49       39.16      1.25 o 
   0   7   1     1759.69     1686.78     21.72 o 
   1   7   1      220.23      244.33      3.76 o 
   2   7   1      989.08     1036.34     13.78 o 
   3   7   1       47.77       48.26      1.91 o 
   4   7   1      568.09      571.93      9.89 o 
   5   7   1      188.70      195.25      4.53 o 
   6   7   1        1.35        2.29      1.48 o 
   7   7   1       44.37       46.11      2.75 o 
  -6   8   1       29.36       31.39      1.71 o 
  -5   8   1       26.22       24.48      1.43 o 
  -4   8   1       71.72       69.39      2.20 o 
  -3   8   1       75.66       82.47      2.28 o 
  -2   8   1      275.81      276.09      5.13 o 
  -1   8   1        2.74        2.55      0.45 o 
   0   8   1      274.74      279.81      7.19 o 
   1   8   1      278.27      294.32      4.64 o 
   2   8   1       19.72       17.79      0.94 o 
   3   8   1      199.64      184.92      5.69 o 
   4   8   1        0.02        0.25      0.45 o 
   5   8   1       16.58       15.60      1.24 o 
   6   8   1      148.12      144.23      4.00 o 
  -6   9   1       15.12       16.48      1.76 o 
  -5   9   1      226.09      224.21      5.08 o 
  -4   9   1      391.03      387.94      8.53 o 
  -3   9   1       14.38       14.28      0.99 o 
  -2   9   1      198.74      195.83      4.04 o 
  -1   9   1      151.97      134.28      2.99 o 
   0   9   1      303.17      283.62      6.42 o 
   1   9   1      113.21      113.37      3.29 o 
   2   9   1      391.72      403.90      8.28 o 
   3   9   1      828.40      800.56     13.16 o 
   4   9   1       34.35       32.14      1.87 o 
   5   9   1       84.17       81.49      2.74 o 
   6   9   1       13.69       12.20      1.28 o 
  -5  10   1      338.89      333.48      6.89 o 
  -4  10   1        0.03        0.00      0.46 o 
  -3  10   1      267.35      266.04      5.39 o 
  -2  10   1        2.37        5.83      1.83 o 
  -1  10   1       74.48       69.50      2.68 o 
   0  10   1       10.51       10.31      1.01 o 
   1  10   1      155.70      156.34      5.59 o 
   2  10   1        0.08        0.42      0.54 o 
   3  10   1      737.14      692.26     35.89 o 
   4  10   1        0.78        0.56      0.49 o 
   5  10   1       50.26       50.12      2.15 o 
  -4  11   1        0.33        0.75      0.58 o 
  -3  11   1        7.94        9.07      1.12 o 
  -2  11   1      236.62      259.52      6.44 o 
  -1  11   1      130.17      121.21      3.69 o 
   0  11   1      230.97      259.38      6.34 o 
   1  11   1        0.15        0.71      0.54 o 
   2  11   1        0.47        2.81      0.76 o 
   3  11   1        0.07        0.18      0.54 o 
   4  11   1       12.48       11.85      1.35 o 
  -3  12   1       19.13       19.65      1.57 o 
  -2  12   1       27.72       26.32      1.71 o 
  -1  12   1        2.77        3.12      0.78 o 
   0  12   1       13.61       10.77      1.16 o 
   1  12   1      157.65      154.40      4.53 o 
   2  12   1        0.67        1.01      0.64 o 
   3  12   1       16.69       14.87      1.43 o 
   0  13   1       13.78       20.88      1.60 o 
  -8   0   2       12.81       11.84      2.07 o 
  -6   0   2       85.81       92.66      4.65 o 
  -4   0   2     2079.97     2343.53     59.83 o 
  -2   0   2    68468.67    18957.46    480.48 o 
   0   0   2     6822.66     3210.53     59.24 o 
   2   0   2     4229.40     4146.62    103.36 o 
   4   0   2      542.58      490.57     14.15 o 
   6   0   2       34.61       37.16      2.83 o 
   8   0   2      110.48      109.60      5.90 o 
  -8   1   2        6.46        7.50      1.26 o 
  -7   1   2        1.68        1.75      0.71 o 
  -6   1   2      110.46      108.08      3.58 o 
  -5   1   2        0.94        0.33      0.49 o 
  -4   1   2       23.84       23.43      1.31 o 
  -3   1   2        7.69       11.27      1.16 o 
  -2   1   2     1231.81     1299.11     16.52 o 
  -1   1   2      721.68      707.39      8.12 o 
   0   1   2      461.20      497.82      6.40 o 
   1   1   2      125.22      128.19      2.76 o 
   2   1   2      164.30      144.46      2.68 o 
   3   1   2       16.05       28.71      1.24 o 
   4   1   2      752.18      757.16     14.69 o 
   5   1   2      129.77      139.78      4.26 o 
   6   1   2      181.42      180.53      5.08 o 
   7   1   2       22.93       25.58      1.86 o 
   8   1   2        1.98        1.76      0.89 o 
  -8   2   2       33.12       30.98      3.26 o 
  -7   2   2       19.29       18.90      2.01 o 
  -6   2   2      148.32      152.35      4.61 o 
  -5   2   2      567.40      572.77     11.71 o 
  -4   2   2       77.23       75.71      1.82 o 
  -3   2   2      939.72      874.15     11.43 o 
  -2   2   2       49.08       50.99      0.87 o 
  -1   2   2      654.23      716.05      8.31 o 
   0   2   2       88.71       77.13      1.24 o 
   1   2   2    10511.32     7565.11    352.73 o 
   2   2   2      738.42      730.55     11.18 o 
   3   2   2        2.92        1.29      0.34 o 
   4   2   2     1691.94     1632.16     29.96 o 
   5   2   2       83.12       84.13      2.98 o 
   6   2   2        5.79        5.94      0.97 o 
   7   2   2       61.57       62.10      2.85 o 
   8   2   2        3.11        1.99      0.89 o 
  -8   3   2       24.50       25.00      2.04 o 
  -7   3   2        7.85       10.13      1.32 o 
  -6   3   2        0.87        1.12      0.63 o 
  -5   3   2       60.85       62.85      1.90 o 
  -4   3   2       62.98       62.50      1.36 o 
  -3   3   2      216.03      218.29      4.50 o 
  -2   3   2       15.31       19.38      0.46 o 
  -1   3   2      974.03      994.71     14.84 o 
   0   3   2      147.96      180.13      2.96 o 
   1   3   2       16.66       24.94      0.93 o 
   2   3   2        7.58        7.68      0.77 o 
   3   3   2     1066.68     1138.54     17.31 o 
   4   3   2       32.38       35.22      1.33 o 
   5   3   2        0.90        0.94      0.61 o 
   6   3   2       32.68       34.66      1.91 o 
   7   3   2       35.30       33.39      2.07 o 
   8   3   2        0.44        1.67      0.87 o 
  -8   4   2       39.27       35.95      2.37 o 
  -7   4   2       59.15       59.27      2.81 o 
  -6   4   2      365.15      382.75      9.01 o 
  -5   4   2       52.46       55.88      5.83 o 
  -4   4   2       65.19       71.30      1.80 o 
  -3   4   2      235.11      210.85      7.35 o 
  -2   4   2        3.59        1.38      0.37 o 
  -1   4   2      306.21      359.34      7.24 o 
   0   4   2     2297.83     2211.29     27.99 o 
   1   4   2     4869.86     4290.27     53.98 o 
   2   4   2     2188.73     2343.37     47.21 o 
   3   4   2      139.75      143.13      3.14 o 
   4   4   2      390.85      420.86      7.29 o 
   5   4   2       23.19       21.51      1.17 o 
   6   4   2      124.39      129.44      4.01 o 
   7   4   2       70.29       82.23      3.28 o 
  -7   5   2        6.76        6.26      1.14 o 
  -6   5   2        5.10        7.23      1.10 o 
  -5   5   2      242.66      244.88      5.55 o 
  -4   5   2        5.08        4.99      0.60 o 
  -3   5   2       23.92       23.09      1.00 o 
  -2   5   2      124.08      129.84      2.62 o 
  -1   5   2      662.46      685.05      9.05 o 
   0   5   2     1008.46     1044.03     13.53 o 
   1   5   2       31.21       23.06      0.71 o 
   2   5   2      162.57      179.57      2.49 o 
   3   5   2        0.67        0.75      0.28 o 
   4   5   2        1.19        1.44      0.37 o 
   5   5   2      375.45      385.99      7.10 o 
   6   5   2       48.75       48.62      2.54 o 
   7   5   2      165.06      160.46      5.34 o 
  -7   6   2       24.09       26.30      2.92 o 
  -6   6   2       65.04       67.99      2.94 o 
  -5   6   2      182.80      196.08      4.35 o 
  -4   6   2       13.26       12.81      0.91 o 
  -3   6   2        1.39        3.67      1.99 o 
  -2   6   2       63.53       51.97      1.48 o 
  -1   6   2      169.31      157.75      2.49 o 
   0   6   2      393.17      388.67      5.44 o 
   1   6   2     1078.54     1102.46     14.42 o 
   2   6   2        1.56        1.35      0.29 o 
   3   6   2        1.67        1.51      0.60 o 
   4   6   2      229.01      244.39      6.15 o 
   5   6   2       98.12      100.12      3.78 o 
   6   6   2      203.03      196.28      4.83 o 
   7   6   2       23.71       23.80      2.05 o 
  -7   7   2        0.03        0.80      0.76 o 
  -6   7   2        4.28        4.80      1.09 o 
  -5   7   2       37.25       43.13      1.77 o 
  -4   7   2      179.40      186.37      4.04 o 
  -3   7   2       46.77       47.72      1.57 o 
  -2   7   2      344.91      343.43      6.01 o 
  -1   7   2      107.46      106.56      2.36 o 
   0   7   2       45.59       36.49      1.18 o 
   1   7   2      255.02      262.06      4.01 o 
   2   7   2       80.56       84.08      2.44 o 
   3   7   2        0.72        2.42      0.49 o 
   4   7   2       71.97       67.25      2.19 o 
   5   7   2       38.82       36.86      1.73 o 
   6   7   2       20.30       22.02      1.56 o 
  -6   8   2        1.90        3.15      0.95 o 
  -5   8   2        8.61        8.61      0.94 o 
  -4   8   2       87.99       97.48      3.80 o 
  -3   8   2      162.37      157.90      3.48 o 
  -2   8   2        8.81        9.08      0.73 o 
  -1   8   2        9.07        9.90      0.70 o 
   0   8   2       99.01      109.49      2.46 o 
   1   8   2      432.09      397.58      6.74 o 
   2   8   2       97.52       83.67      2.19 o 
   3   8   2       49.80       49.24      2.81 o 
   4   8   2      718.59      699.74     17.75 o 
   5   8   2        0.01        0.88      0.71 o 
   6   8   2       48.42       48.67      2.22 o 
  -6   9   2        0.10        0.30      0.81 o 
  -5   9   2      100.32       92.39      3.57 o 
  -4   9   2        2.56        2.07      0.59 o 
  -3   9   2       40.27       39.53      1.57 o 
  -2   9   2       55.35       51.33      1.70 o 
  -1   9   2       23.72       20.82      1.02 o 
   0   9   2      215.62      216.21      4.20 o 
   1   9   2      891.33      802.08     44.60 o 
   2   9   2       21.86       21.66      2.59 o 
   3   9   2       55.71       47.03      1.76 o 
   4   9   2       31.57       30.15      1.54 o 
   5   9   2        1.67        2.28      0.67 o 
  -5  10   2       41.10       45.29      2.51 o 
  -4  10   2        2.32        3.52      0.71 o 
  -3  10   2      292.43      286.79      7.11 o 
  -2  10   2      231.66      223.39      4.59 o 
  -1  10   2      432.38      416.16      7.36 o 
   0  10   2        0.49        1.12      0.59 o 
   1  10   2      133.14      133.28      3.85 o 
   2  10   2       27.10       29.47      1.69 o 
   3  10   2        0.27        0.67      0.59 o 
   4  10   2       45.17       43.37      2.27 o 
   5  10   2       30.63       34.49      2.62 o 
  -4  11   2        2.06        0.78      0.76 o 
  -3  11   2       31.87       34.31      2.06 o 
  -2  11   2        3.64        3.31      0.79 o 
  -1  11   2       20.19       20.55      1.73 o 
   0  11   2        0.01        0.34      0.56 o 
   1  11   2       57.42       55.32      2.35 o 
   2  11   2       16.26       16.03      1.34 o 
   3  11   2       64.69       64.13      2.76 o 
   4  11   2       13.37       15.90      1.53 o 
  -3  12   2       13.53       17.87      2.16 o 
  -2  12   2       30.78       37.55      2.01 o 
  -1  12   2       91.80       98.60      3.37 o 
   0  12   2        7.48        5.22      0.89 o 
   1  12   2      122.42      113.03      3.74 o 
   2  12   2       36.46       34.04      1.99 o 
   3  12   2       79.03       78.70      3.22 o 
  -7   0   3        0.00        0.00      0.83 o 
  -5   0   3       45.46       51.65      3.09 o 
  -3   0   3      130.19      129.20      4.51 o 
  -1   0   3     1170.45     1201.96     17.61 o 
   1   0   3     1847.68     1768.76     31.34 o 
   3   0   3     1581.17     1619.72     41.58 o 
   5   0   3      143.78      138.87      5.65 o 
   7   0   3       70.67       69.01      4.29 o 
  -8   1   3       12.88       11.44      2.11 o 
  -7   1   3       41.93       39.49      2.17 o 
  -6   1   3      240.28      240.61      6.17 o 
  -5   1   3       16.51       19.58      1.05 o 
  -4   1   3     3004.86     3077.80     44.75 o 
  -3   1   3     2028.77     1633.45    321.15 o 
  -2   1   3        0.06        3.19      0.29 o 
  -1   1   3      364.46      343.64      4.10 o 
   0   1   3     1520.55     1624.51     20.42 o 
   1   1   3       34.90       32.39      1.21 o 
   2   1   3     1092.58      993.83     14.98 o 
   3   1   3       38.12       36.65      1.45 o 
   4   1   3      973.84      989.21     18.76 o 
   5   1   3       46.42       43.53      1.97 o 
   6   1   3      171.46      170.38      4.89 o 
   7   1   3      240.09      238.53      6.51 o 
   8   1   3       20.67       20.78      1.89 o 
  -8   2   3       14.26       12.95      1.50 o 
  -7   2   3       41.71       46.63      3.60 o 
  -6   2   3        0.87        1.09      0.57 o 
  -5   2   3       11.74        9.66      0.85 o 
  -4   2   3      250.30      260.11      4.00 o 
  -3   2   3       57.63       55.89      1.19 o 
  -2   2   3        5.76        3.48      0.23 o 
  -1   2   3        8.79        7.49      0.26 o 
   0   2   3     1068.53     1060.99     15.60 o 
   1   2   3        0.02        0.29      0.19 o 
   2   2   3      724.39      775.94     20.40 o 
   3   2   3      616.36      662.91     10.52 o 
   4   2   3     1090.41     1136.91     21.37 o 
   5   2   3       26.76       24.39      1.48 o 
   6   2   3        4.92        5.16      0.94 o 
   7   2   3       42.40       40.41      2.27 o 
  -8   3   3        7.90        9.02      1.35 o 
  -7   3   3        6.54        7.84      1.17 o 
  -6   3   3      179.92      180.72      5.10 o 
  -5   3   3      264.02      256.93      4.93 o 
  -4   3   3      459.89      481.02      7.87 o 
  -3   3   3      849.71      872.08     11.51 o 
  -2   3   3     2196.54     2191.21     24.78 o 
  -1   3   3      281.79      306.30      4.22 o 
   0   3   3      272.95      325.05      3.95 o 
   1   3   3     4172.12     3967.07     85.82 o 
   2   3   3      308.02      341.88      5.25 o 
   3   3   3      817.16      880.40     18.23 o 
   4   3   3      102.22       98.62      2.48 o 
   5   3   3      277.99      271.36      6.46 o 
   6   3   3        0.44        0.35      1.08 o 
   7   3   3       13.45       15.24      1.51 o 
  -8   4   3        2.54        2.48      0.96 o 
  -7   4   3       37.10       42.45      2.36 o 
  -6   4   3        0.45        1.10      0.66 o 
  -5   4   3        1.74        1.96      0.89 o 
  -4   4   3      230.41      228.68      4.40 o 
  -3   4   3      321.07      325.75      4.15 o 
  -2   4   3       51.32       53.17      1.12 o 
  -1   4   3      186.28      192.75      4.10 o 
   0   4   3        9.64       10.69      1.58 o 
   1   4   3      262.90      278.11      3.54 o 
   2   4   3       32.64       38.26      0.82 o 
   3   4   3        0.10        0.41      0.59 o 
   4   4   3        0.02        0.24      0.33 o 
   5   4   3       96.95      103.16      2.79 o 
   6   4   3       89.40       90.84      3.85 o 
   7   4   3      199.31      187.81      5.51 o 
  -7   5   3        9.00        8.35      1.25 o 
  -6   5   3        0.05        0.36      0.56 o 
  -5   5   3      284.19      276.09      7.92 o 
  -4   5   3      182.00      175.18      3.67 o 
  -3   5   3     2254.47     2196.01     32.77 o 
  -2   5   3      706.43      676.71     10.61 o 
  -1   5   3      187.68      162.30      3.00 o 
   0   5   3      592.34      654.89     29.99 o 
   1   5   3       97.55       78.04      1.33 o 
   2   5   3      148.86      183.23      3.51 o 
   3   5   3       11.81       13.84      0.71 o 
   4   5   3      296.52      295.66      4.86 o 
   5   5   3      405.30      409.78      6.56 o 
   6   5   3       93.04      101.01      2.93 o 
   7   5   3        1.73        1.78      0.94 o 
  -7   6   3        1.81        1.72      0.87 o 
  -6   6   3        6.96        6.95      1.10 o 
  -5   6   3        3.53        3.34      0.80 o 
  -4   6   3        5.81        4.69      1.25 o 
  -3   6   3       19.58       21.97      0.99 o 
  -2   6   3        6.19        4.46      1.60 o 
  -1   6   3      454.86      474.68      9.49 o 
   0   6   3      255.38      273.15      4.71 o 
   1   6   3      178.76      204.65      2.85 o 
   2   6   3       10.73       11.56      0.61 o 
   3   6   3      305.05      319.95      5.87 o 
   4   6   3       59.16       60.92      1.70 o 
   5   6   3        8.13        9.95      0.87 o 
   6   6   3      479.50      464.17      9.01 o 
   7   6   3       16.48       17.14      1.83 o 
  -7   7   3        5.32        3.68      1.03 o 
  -6   7   3      284.40      307.03      9.78 o 
  -5   7   3       65.13       65.32      2.72 o 
  -4   7   3      215.90      221.52      6.81 o 
  -3   7   3       32.52       32.46      2.16 o 
  -2   7   3     1366.92      928.52    330.34 o 
  -1   7   3      190.15      208.41      3.91 o 
   0   7   3     1433.13     1486.22     22.40 o 
   1   7   3        4.47        5.92      0.46 o 
   2   7   3      531.15      547.21      7.75 o 
   3   7   3       84.95       84.99      1.93 o 
   4   7   3        9.99       11.47      0.81 o 
   5   7   3       61.85       64.25      3.45 o 
   6   7   3       25.64       25.05      1.63 o 
  -6   8   3        5.34        5.86      1.65 o 
  -5   8   3        7.54        9.19      1.20 o 
  -4   8   3        1.07        1.09      0.62 o 
  -3   8   3        1.14        5.55      3.25 o 
  -2   8   3        0.68        1.99      1.30 o 
  -1   8   3      108.11      122.36      2.72 o 
   0   8   3       16.64       18.78      0.92 o 
   1   8   3      387.81      364.01      6.32 o 
   2   8   3       76.85       80.92      1.84 o 
   3   8   3       94.93       84.29      4.37 o 
   4   8   3      295.31      285.21      9.83 o 
   5   8   3       67.74       64.78      2.39 o 
   6   8   3       11.84       11.47      1.23 o 
  -6   9   3      185.62      192.80      5.89 o 
  -5   9   3        2.63        2.57      1.20 o 
  -4   9   3       89.55       88.96      3.26 o 
  -3   9   3       36.85       29.76      1.36 o 
  -2   9   3      233.60      225.52      4.51 o 
  -1   9   3      236.37      235.71      4.57 o 
   0   9   3      202.80      212.43      4.19 o 
   1   9   3     1121.92     1128.14     17.54 o 
   2   9   3       73.04       63.22      2.47 o 
   3   9   3      140.54      131.62     11.88 o 
   4   9   3       11.32       11.18      1.03 o 
   5   9   3       12.43       11.76      1.16 o 
  -5  10   3      147.28      161.48      5.13 o 
  -4  10   3        4.05        5.84      1.07 o 
  -3  10   3      148.63      140.40      4.29 o 
  -2  10   3       73.94       72.37      2.19 o 
  -1  10   3      190.96      192.00      4.03 o 
   0  10   3        6.72        7.09      0.89 o 
   1  10   3      319.91      299.00      7.00 o 
   2  10   3        0.58        0.02      0.51 o 
   3  10   3       46.39       47.36      2.44 o 
   4  10   3        8.68       11.09      1.28 o 
  -4  11   3      131.40      139.75      5.44 o 
  -3  11   3       28.73       28.38      1.82 o 
  -2  11   3      110.84      126.63      3.20 o 
  -1  11   3       10.05       10.33      1.31 o 
   0  11   3        8.35       14.90      1.23 o 
   1  11   3        9.70        7.78      0.97 o 
   2  11   3       38.10       36.07      4.45 o 
   3  11   3       47.26       44.07      5.25 o 
   4  11   3        4.33        4.31      1.01 o 
  -3  12   3        0.50        0.63      0.93 o 
  -2  12   3        4.66        5.31      1.37 o 
  -1  12   3      108.91      112.17      3.66 o 
   0  12   3       14.69       14.11      1.29 o 
   1  12   3       38.00       35.75      1.96 o 
   2  12   3        7.80       10.13      1.21 o 
  -6   0   4     1401.86     1439.57     27.00 o 
  -4   0   4     7617.07     7488.06    131.37 o 
  -2   0   4     3632.52     3466.62     50.19 o 
   0   0   4     5861.27     5593.66     80.74 o 
   2   0   4     1213.14     1096.71     28.36 o 
   4   0   4       98.39       83.50      3.76 o 
   6   0   4      236.51      236.33      8.69 o 
  -8   1   4       12.08       11.21      2.14 o 
  -7   1   4        0.64        0.42      0.68 o 
  -6   1   4       61.96       63.09      2.63 o 
  -5   1   4        2.69        2.77      0.53 o 
  -4   1   4      606.54      630.51      9.99 o 
  -3   1   4      492.32      508.99      6.22 o 
  -2   1   4      529.46      556.78      6.61 o 
  -1   1   4       30.63       29.85      0.60 o 
   0   1   4      214.86      276.03      7.32 o 
   1   1   4      828.61      961.74     19.41 o 
   2   1   4     2309.91     2366.84     51.40 o 
   3   1   4        0.97        2.17      0.49 o 
   4   1   4      228.09      222.98      5.29 o 
   5   1   4       39.13       45.46      2.04 o 
   6   1   4       12.50       10.90      1.96 o 
   7   1   4        0.01        0.67      0.90 o 
  -8   2   4        4.17        4.27      1.75 o 
  -7   2   4       52.79       54.44      3.05 o 
  -6   2   4       23.61       25.70      1.63 o 
  -5   2   4       95.43       90.91      1.96 o 
  -4   2   4        8.34        7.73      0.79 o 
  -3   2   4        0.05        0.05      0.19 o 
  -2   2   4      965.05      940.19     12.13 o 
  -1   2   4     2263.00     2156.39     22.27 o 
   0   2   4      216.98      222.70      2.58 o 
   1   2   4      950.72      895.63     26.80 o 
   2   2   4     2269.69     2182.21     51.59 o 
   3   2   4       16.88       17.56      0.88 o 
   4   2   4       25.25       25.63      1.36 o 
   5   2   4      197.39      192.55      5.03 o 
   6   2   4       16.00       17.83      1.56 o 
   7   2   4       52.08       51.85      2.61 o 
  -8   3   4        3.62        4.27      1.56 o 
  -7   3   4        9.15        7.54      1.14 o 
  -6   3   4        3.89        3.83      0.82 o 
  -5   3   4        5.51        5.04      0.79 o 
  -4   3   4       22.81       23.22      0.80 o 
  -3   3   4       36.59       37.08      0.92 o 
  -2   3   4       72.54       71.91      1.15 o 
  -1   3   4      108.94      119.07      1.86 o 
   0   3   4       78.63       87.00      1.32 o 
   1   3   4     2111.88     2206.40     65.66 o 
   2   3   4      119.90      126.31      2.63 o 
   3   3   4        0.08        0.01      0.46 o 
   4   3   4        8.72       10.49      0.82 o 
   5   3   4       90.20       89.91      3.02 o 
   6   3   4       55.23       53.48      3.22 o 
   7   3   4       46.67       48.86      2.54 o 
  -7   4   4        0.01        0.09      0.63 o 
  -6   4   4       27.98       28.56      1.74 o 
  -5   4   4       58.14       58.76      2.34 o 
  -4   4   4        2.24        2.46      0.58 o 
  -3   4   4       92.86       94.93      1.79 o 
  -2   4   4     1512.55     1535.71     19.72 o 
  -1   4   4     1475.15     1434.87     20.29 o 
   0   4   4     2621.02     2799.17     31.53 o 
   1   4   4      758.74      697.05     22.05 o 
   2   4   4       99.66      139.55      2.11 o 
   3   4   4      132.43      148.36      4.38 o 
   4   4   4      191.47      203.18      4.20 o 
   5   4   4      293.75      299.52      6.28 o 
   6   4   4      267.86      265.29     12.90 o 
   7   4   4      127.09      133.21      4.51 o 
  -7   5   4       26.55       23.04      3.52 o 
  -6   5   4        0.19        0.78      0.62 o 
  -5   5   4       56.90       63.14      2.53 o 
  -4   5   4       29.70       30.03      1.54 o 
  -3   5   4      567.89      573.11      7.92 o 
  -2   5   4      178.04      171.68      3.23 o 
  -1   5   4       62.46       69.07      1.59 o 
   0   5   4       77.83       84.84      3.50 o 
   1   5   4       88.97       86.19      1.45 o 
   2   5   4       82.85       84.70      1.76 o 
   3   5   4      324.53      337.02      7.20 o 
   4   5   4      536.81      534.76     10.77 o 
   5   5   4      466.10      455.43      8.58 o 
   6   5   4      217.18      209.33      7.10 o 
   7   5   4        0.10        0.15      0.60 o 
  -7   6   4       58.53       64.37      3.00 o 
  -6   6   4       19.98       21.95      2.75 o 
  -5   6   4        0.91        0.28      0.52 o 
  -4   6   4        8.56       11.09      1.07 o 
  -3   6   4       50.52       42.61      1.39 o 
  -2   6   4      439.54      420.63      7.00 o 
  -1   6   4      529.20      552.41      8.83 o 
   0   6   4        3.94        4.52      0.57 o 
   1   6   4       23.52       24.32      0.71 o 
   2   6   4      134.26      146.08      3.05 o 
   3   6   4      164.24      163.58      4.88 o 
   4   6   4      683.99      680.11     13.39 o 
   5   6   4      192.20      196.74      3.85 o 
   6   6   4       44.21       46.49      2.13 o 
  -6   7   4       64.25       66.53      3.54 o 
  -5   7   4        8.25       11.11      1.23 o 
  -4   7   4      113.95      114.27      4.27 o 
  -3   7   4       24.71       26.64      2.93 o 
  -2   7   4       48.57       55.66      1.62 o 
  -1   7   4       66.78       67.86      1.76 o 
   0   7   4       60.92       53.42      1.83 o 
   1   7   4       22.55       31.57      1.15 o 
   2   7   4      463.99      445.92     11.09 o 
   3   7   4       79.50       74.35      1.82 o 
   4   7   4      211.87      210.43      3.88 o 
   5   7   4        0.11        0.08      0.50 o 
   6   7   4       74.64       70.62      3.59 o 
  -6   8   4       34.22       34.48      3.15 o 
  -5   8   4       82.27       78.40      3.11 o 
  -4   8   4       10.67       10.52      1.14 o 
  -3   8   4        0.02        0.00      0.44 o 
  -2   8   4       15.65       18.99      0.98 o 
  -1   8   4      664.56      622.61     12.51 o 
   0   8   4      127.98      116.41      2.63 o 
   1   8   4      115.22      120.88      2.73 o 
   2   8   4     1288.67     1229.37     20.28 o 
   3   8   4       11.23       12.29      0.79 o 
   4   8   4       57.15       55.52      2.04 o 
   5   8   4        0.90        0.61      0.54 o 
   6   8   4       51.18       50.98      2.32 o 
  -5   9   4        2.84        4.12      1.07 o 
  -4   9   4        4.80        4.09      0.92 o 
  -3   9   4       10.08        9.35      1.10 o 
  -2   9   4       64.79       67.22      2.87 o 
  -1   9   4      946.85      866.06     13.80 o 
   0   9   4       16.93       17.60      0.98 o 
   1   9   4       11.06        7.13      0.70 o 
   2   9   4      236.31      213.90      4.34 o 
   3   9   4       26.79       30.95      3.47 o 
   4   9   4       11.02        9.63      1.00 o 
   5   9   4       41.69       41.14      2.32 o 
  -5  10   4      124.01      131.16      4.53 o 
  -4  10   4       99.25      100.66      5.52 o 
  -3  10   4      261.02      258.50      6.60 o 
  -2  10   4        3.68        5.83      1.70 o 
  -1  10   4      111.57      113.98      3.00 o 
   0  10   4        7.25        8.53      0.77 o 
   1  10   4        5.67       11.79      2.23 o 
   2  10   4      157.39      152.63      4.44 o 
   3  10   4       88.04       93.14     10.27 o 
   4  10   4       40.42       46.96      2.45 o 
  -4  11   4        0.92        1.34      0.78 o 
  -3  11   4        5.75        6.34      1.09 o 
  -2  11   4        0.82        2.37      0.77 o 
  -1  11   4       99.72       97.63      3.37 o 
   0  11   4       60.36       58.07      2.38 o 
   1  11   4      124.65      125.97      7.19 o 
   2  11   4       26.22       29.92      1.80 o 
   3  11   4        0.16        0.99      0.64 o 
  -2  12   4        2.96        2.03      1.06 o 
  -1  12   4      149.57      146.82      6.41 o 
   0  12   4       74.60       67.32      3.96 o 
   1  12   4       57.14       58.74      2.59 o 
   2  12   4        0.19        0.00      0.59 o 
  -7   0   5       18.77       17.98      2.26 o 
  -5   0   5       37.26       34.16      1.67 o 
  -3   0   5      192.17      208.55      3.66 o 
  -1   0   5      731.22      664.89     10.01 o 
   1   0   5      868.63      971.35     17.72 o 
   3   0   5       77.84       80.18      3.43 o 
   5   0   5      729.29      713.55     20.28 o 
   7   0   5      287.67      271.44     10.13 o 
  -8   1   5        8.52       15.93      2.48 o 
  -7   1   5        1.13        0.85      0.67 o 
  -6   1   5      407.17      395.02      6.18 o 
  -5   1   5      724.12      725.16     10.03 o 
  -4   1   5       79.48       86.19      3.26 o 
  -3   1   5       58.06       52.68      1.07 o 
  -2   1   5     3618.54     3643.40     40.75 o 
  -1   1   5       18.04       19.31      1.01 o 
   0   1   5        5.70       13.06      0.43 o 
   1   1   5        1.10        0.95      0.20 o 
   2   1   5     2257.75     2277.00     41.15 o 
   3   1   5        1.09        0.84      0.81 o 
   4   1   5      275.88      270.65      6.18 o 
   5   1   5      795.54      751.26     15.04 o 
   6   1   5       44.15       43.75      2.21 o 
   7   1   5       90.15       88.47      3.53 o 
  -8   2   5        1.66        2.64      1.35 o 
  -7   2   5        0.25        0.00      0.89 o 
  -6   2   5      134.24      135.00      4.02 o 
  -5   2   5        1.29        1.20      0.42 o 
  -4   2   5        4.25        5.79      0.46 o 
  -3   2   5       11.30       11.50      0.51 o 
  -2   2   5       61.77       71.57      1.23 o 
  -1   2   5      105.98      120.08      1.75 o 
   0   2   5      351.29      360.17      4.45 o 
   1   2   5       80.20      103.44      1.81 o 
   2   2   5     3023.81     3053.98     66.10 o 
   3   2   5        7.20        5.08      0.61 o 
   4   2   5       33.46       31.32      1.55 o 
   5   2   5      142.65      141.97      4.10 o 
   6   2   5      184.37      168.47      4.90 o 
   7   2   5       34.24       32.91      2.10 o 
  -7   3   5       13.94       10.51      1.95 o 
  -6   3   5       86.00       84.90      4.17 o 
  -5   3   5      455.02      449.39      9.60 o 
  -4   3   5      321.68      329.41      5.70 o 
  -3   3   5      116.32      110.36      2.64 o 
  -2   3   5      236.56      261.66      3.09 o 
  -1   3   5     1927.16     1995.16     20.62 o 
   0   3   5      148.22      179.63      2.42 o 
   1   3   5     2720.94     2351.51    281.51 o 
   2   3   5        0.19        0.92      0.25 o 
   3   3   5       87.37       86.82      2.37 o 
   4   3   5       29.60       31.72      1.81 o 
   5   3   5      132.66      131.94      3.96 o 
   6   3   5       16.43       15.48      2.09 o 
   7   3   5       22.63       20.21      1.75 o 
  -7   4   5        4.48        3.32      1.38 o 
  -6   4   5      111.79      105.33      3.51 o 
  -5   4   5       13.80       11.14      1.06 o 
  -4   4   5        7.64        7.39      0.61 o 
  -3   4   5       31.86       32.73      1.10 o 
  -2   4   5        0.01        0.01      0.23 o 
  -1   4   5      738.49      781.11      9.16 o 
   0   4   5      173.47      193.97      2.62 o 
   1   4   5       17.56       20.12      0.61 o 
   2   4   5       15.87       14.84      0.57 o 
   3   4   5      162.53      175.28      7.07 o 
   4   4   5       84.11       87.37      2.41 o 
   5   4   5      224.10      217.02      4.98 o 
   6   4   5        4.06        4.83      0.96 o 
   7   4   5        0.52        0.54      0.78 o 
  -7   5   5       24.15       22.49      1.74 o 
  -6   5   5       46.26       43.69      3.77 o 
  -5   5   5      570.67      547.83     19.82 o 
  -4   5   5       15.71       14.04      1.93 o 
  -3   5   5        2.11        1.24      0.35 o 
  -2   5   5       42.55       54.74      1.89 o 
  -1   5   5      130.47      118.35      2.09 o 
   0   5   5       70.82       86.21      1.43 o 
   1   5   5      126.41      131.49      3.43 o 
   2   5   5      525.78      522.68     17.50 o 
   3   5   5      506.45      519.52      8.08 o 
   4   5   5      368.94      393.08      9.93 o 
   5   5   5       27.27       28.14      1.28 o 
   6   5   5      114.56      117.27      3.95 o 
  -7   6   5        3.15        3.94      0.99 o 
  -6   6   5       10.71       12.02      1.42 o 
  -5   6   5       64.03       64.35      2.96 o 
  -4   6   5        0.13        0.33      0.46 o 
  -3   6   5       56.54       55.45      2.09 o 
  -2   6   5      343.35      365.37      7.79 o 
  -1   6   5       70.66       82.08      1.90 o 
   0   6   5      200.05      193.22     11.02 o 
   1   6   5      321.15      339.83      4.97 o 
   2   6   5       19.38       21.18      1.01 o 
   3   6   5       35.43       35.17      1.22 o 
   4   6   5      890.16      862.10     14.03 o 
   5   6   5        0.31        0.56      0.46 o 
   6   6   5      103.12       98.36      2.66 o 
  -6   7   5      132.90      134.41      4.41 o 
  -5   7   5       23.03       21.98      1.56 o 
  -4   7   5      353.24      354.17      8.13 o 
  -3   7   5      164.33      163.14      4.37 o 
  -2   7   5     1015.92     1026.80     19.69 o 
  -1   7   5        8.77        7.99      0.63 o 
   0   7   5      115.08      125.14      2.70 o 
   1   7   5        2.91        2.84      0.46 o 
   2   7   5       30.57       34.91      1.16 o 
   3   7   5      118.83      121.78      4.02 o 
   4   7   5       11.92       12.28      0.98 o 
   5   7   5       21.23       25.61      1.23 o 
   6   7   5       14.50       14.70      1.36 o 
  -6   8   5       14.14       14.94      1.56 o 
  -5   8   5        1.31        1.31      0.76 o 
  -4   8   5       18.32       17.53      1.42 o 
  -3   8   5        5.94        4.70      0.84 o 
  -2   8   5       14.74       14.75      1.17 o 
  -1   8   5      262.20      244.27      5.81 o 
   0   8   5        6.68        8.55      0.73 o 
   1   8   5      216.21      196.77      4.46 o 
   2   8   5      133.54      130.49      3.11 o 
   3   8   5       22.35       20.37      1.12 o 
   4   8   5        3.26        3.43      0.58 o 
   5   8   5       23.27       24.86      1.55 o 
  -5   9   5        6.86        4.93      1.02 o 
  -4   9   5       89.10       88.27      3.29 o 
  -3   9   5      226.57      222.95      5.82 o 
  -2   9   5      104.95      109.10      3.48 o 
  -1   9   5      506.50      487.86     10.38 o 
   0   9   5      182.76      160.67     10.30 o 
   1   9   5      135.39      135.65      3.13 o 
   2   9   5        9.93       12.33      0.90 o 
   3   9   5       72.38       71.35      5.78 o 
   4   9   5       75.01       84.42      7.29 o 
   5   9   5        1.00        1.51      0.85 o 
  -4  10   5       61.41       63.70      2.83 o 
  -3  10   5      264.69      260.17     10.20 o 
  -2  10   5        4.91        6.99      0.99 o 
  -1  10   5        2.98        2.27      0.70 o 
   0  10   5       12.28        9.43      1.12 o 
   1  10   5       16.75       19.48      1.10 o 
   2  10   5       21.92       27.43      1.69 o 
   3  10   5       18.17       17.88      1.60 o 
   4  10   5        0.11        0.23      0.65 o 
  -3  11   5       30.26       30.24      1.96 o 
  -2  11   5        2.43        4.83      0.94 o 
  -1  11   5        4.44        5.14      1.22 o 
   0  11   5        7.94        6.71      1.40 o 
   1  11   5       54.87       54.46      3.55 o 
   2  11   5        6.58        7.25      1.07 o 
   3  11   5       60.74       51.81      3.07 o 
  -1  12   5       75.91       74.83      4.23 o 
   0  12   5        2.90        2.73      1.23 o 
   1  12   5        1.00        2.11      1.06 o 
  -6   0   6     1128.04     1113.73     21.41 o 
  -4   0   6      164.60      160.61      4.06 o 
  -2   0   6      117.73      145.81      2.62 o 
   0   0   6      186.27      157.43      2.86 o 
   2   0   6     1133.69     1120.35     29.27 o 
   4   0   6      273.67      278.57      9.01 o 
   6   0   6       57.62       54.52      3.57 o 
  -7   1   6        4.17        5.60      1.05 o 
  -6   1   6      138.47      134.72      3.25 o 
  -5   1   6      201.22      200.01      4.08 o 
  -4   1   6       99.31      102.02      2.10 o 
  -3   1   6       43.30       40.47      0.93 o 
  -2   1   6      223.04      227.67      3.05 o 
  -1   1   6      793.93      849.62     11.10 o 
   0   1   6     2815.18     2869.96     32.23 o 
   1   1   6       11.48       14.68      0.54 o 
   2   1   6        0.25        0.74      0.34 o 
   3   1   6      414.45      459.57     15.01 o 
   4   1   6       25.02       23.68      1.37 o 
   5   1   6       99.91       88.53      3.04 o 
   6   1   6       54.60       51.93      2.44 o 
   7   1   6       35.27       32.32      2.29 o 
  -7   2   6       14.29       11.92      1.38 o 
  -6   2   6        1.73        2.28      0.76 o 
  -5   2   6       51.81       51.43      1.72 o 
  -4   2   6      137.83      135.20      2.22 o 
  -3   2   6      159.95      154.61      2.34 o 
  -2   2   6      254.24      250.16      3.38 o 
  -1   2   6      843.54      791.64      9.29 o 
   0   2   6      260.18      237.42      4.98 o 
   1   2   6      231.42      242.17      3.66 o 
   2   2   6        4.77        3.44      0.51 o 
   3   2   6       57.08       61.97      1.82 o 
   4   2   6       49.67       50.43      2.05 o 
   5   2   6       34.78       33.41      1.80 o 
   6   2   6      137.83      134.64      4.26 o 
   7   2   6        1.90        2.21      0.91 o 
  -7   3   6        2.86        3.48      0.95 o 
  -6   3   6        3.56        4.63      1.37 o 
  -5   3   6        1.61        1.50      0.48 o 
  -4   3   6      107.17      110.52      2.20 o 
  -3   3   6        3.66        4.69      0.43 o 
  -2   3   6      366.01      403.24      5.37 o 
  -1   3   6      542.18      574.14      6.93 o 
   0   3   6       31.68       30.63      0.72 o 
   1   3   6       12.34       11.91      0.56 o 
   2   3   6       40.57       35.78      1.03 o 
   3   3   6      274.47      260.47     11.34 o 
   4   3   6      461.06      455.24      9.20 o 
   5   3   6        4.06        3.76      0.84 o 
   6   3   6       46.76       46.67      2.37 o 
   7   3   6        8.06        7.96      1.28 o 
  -7   4   6        0.05        0.15      0.91 o 
  -6   4   6       10.18       10.43      1.84 o 
  -5   4   6      264.54      258.73      6.22 o 
  -4   4   6      301.26      312.40      5.55 o 
  -3   4   6       86.03       82.78      1.78 o 
  -2   4   6     1229.23     1273.35     16.62 o 
  -1   4   6      424.97      415.71      5.94 o 
   0   4   6        6.14        2.94      0.63 o 
   1   4   6      240.71      265.51      5.10 o 
   2   4   6      322.54      343.36      4.82 o 
   3   4   6      327.09      330.39      6.96 o 
   4   4   6      208.51      205.99      4.37 o 
   5   4   6      506.99      505.95     17.95 o 
   6   4   6       15.99       17.45      1.55 o 
  -7   5   6       16.28       16.56      2.52 o 
  -6   5   6        2.37        3.02      0.80 o 
  -5   5   6       70.48       76.00      9.51 o 
  -4   5   6        5.06        5.45      0.77 o 
  -3   5   6        2.78        3.32      0.49 o 
  -2   5   6        3.79        5.22      0.49 o 
  -1   5   6      399.77      393.67      6.66 o 
   0   5   6      184.25      182.59      2.96 o 
   1   5   6       66.87       73.91      2.01 o 
   2   5   6     1546.02     1528.25     34.93 o 
   3   5   6      596.36      559.92     10.87 o 
   4   5   6      490.03      463.84      7.18 o 
   5   5   6        0.01        0.22      0.52 o 
   6   5   6       27.00       25.38      1.82 o 
  -6   6   6        5.13        4.81      1.40 o 
  -5   6   6        0.02        1.06      1.06 o 
  -4   6   6       65.37       63.62      2.45 o 
  -3   6   6      101.17      108.28      3.24 o 
  -2   6   6       69.14       69.71      2.36 o 
  -1   6   6      219.56      216.49      4.18 o 
   0   6   6        2.66        7.18      1.53 o 
   1   6   6       98.87       95.61      1.93 o 
   2   6   6     1073.22      885.51    153.69 o 
   3   6   6      430.34      433.49     12.79 o 
   4   6   6       70.99       73.67      1.99 o 
   5   6   6        3.83        2.57      0.59 o 
   6   6   6        1.97        1.96      0.71 o 
  -6   7   6        7.89        6.35      1.10 o 
  -5   7   6        0.98        1.85      0.73 o 
  -4   7   6      146.37      147.60      4.29 o 
  -3   7   6        1.43        2.81      0.68 o 
  -2   7   6      168.78      157.19      4.19 o 
  -1   7   6       31.72       36.94      1.39 o 
   0   7   6      314.14      242.61     56.09 o 
   1   7   6       17.39       14.04      1.60 o 
   2   7   6      254.87      247.31     10.03 o 
   3   7   6        1.34        1.32      0.40 o 
   4   7   6      156.98      157.20      4.94 o 
   5   7   6       37.68       35.88      1.52 o 
  -6   8   6       11.63       10.26      1.31 o 
  -5   8   6        4.41        4.19      0.96 o 
  -4   8   6        7.62        8.04      1.07 o 
  -3   8   6      273.40      253.23     18.03 o 
  -2   8   6      206.57      196.59      5.08 o 
  -1   8   6       23.25       26.07      1.21 o 
   0   8   6      881.51      829.01     16.32 o 
   1   8   6      128.08      130.45      3.76 o 
   2   8   6       77.68       77.62      4.02 o 
   3   8   6       12.00       14.61      1.05 o 
   4   8   6       23.77       22.67      1.30 o 
   5   8   6      125.87      126.74      4.10 o 
  -5   9   6        0.50        0.68      0.74 o 
  -4   9   6        8.23        8.19      1.27 o 
  -3   9   6      271.65      253.87      6.43 o 
  -2   9   6       31.43       31.30      1.78 o 
  -1   9   6       48.63       39.63      1.58 o 
   0   9   6      270.08      252.82     10.05 o 
   1   9   6      149.60      158.67      8.71 o 
   2   9   6       67.66       65.39      2.90 o 
   3   9   6      142.94      145.97      7.08 o 
   4   9   6        7.67        8.13      1.24 o 
  -4  10   6        1.77        4.73      1.46 o 
  -3  10   6       74.92       76.92      3.04 o 
  -2  10   6        0.80        0.92      0.74 o 
  -1  10   6        1.57        2.53      0.74 o 
   0  10   6      123.39      113.02      4.60 o 
   1  10   6      135.37      150.25      6.03 o 
   2  10   6       12.44       14.28      1.97 o 
   3  10   6      116.74      130.74      4.72 o 
  -3  11   6        5.60        7.46      1.19 o 
  -2  11   6       61.27       56.85      2.62 o 
  -1  11   6       21.46       19.64      1.56 o 
   0  11   6       18.96       20.81      1.58 o 
   1  11   6       22.95       23.60      2.41 o 
   2  11   6       37.52       37.56      3.17 o 
  -5   0   7        6.96        5.58      0.83 o 
  -3   0   7        3.61        2.64      0.73 o 
  -1   0   7       63.57       70.92      1.55 o 
   1   0   7       45.19       60.08      4.74 o 
   3   0   7     1410.17     1479.27     38.66 o 
   5   0   7      279.98      223.36      8.08 o 
  -7   1   7      138.32      129.68      4.27 o 
  -6   1   7       44.59       44.34      1.77 o 
  -5   1   7        4.83        6.16      0.71 o 
  -4   1   7     1033.72     1050.52     14.03 o 
  -3   1   7      107.41      108.10      2.12 o 
  -2   1   7        3.76        4.92      0.50 o 
  -1   1   7       35.29       35.61      1.35 o 
   0   1   7      683.20      717.68      8.57 o 
   1   1   7        0.08        0.50      0.22 o 
   2   1   7      738.84      747.50     14.53 o 
   3   1   7     1140.65     1115.42     46.60 o 
   4   1   7       13.25       14.59      1.17 o 
   5   1   7      195.69      190.51      6.37 o 
   6   1   7      132.42      122.67      4.05 o 
  -7   2   7       15.20       13.58      1.46 o 
  -6   2   7       13.63       13.93      1.36 o 
  -5   2   7        9.28       10.93      0.87 o 
  -4   2   7        0.06        0.95      0.55 o 
  -3   2   7       69.94       70.53      1.60 o 
  -2   2   7      198.44      195.06      3.08 o 
  -1   2   7       24.29       22.75      0.67 o 
   0   2   7     1482.88     1520.17     23.67 o 
   1   2   7       40.74       36.23      1.02 o 
   2   2   7       34.98       38.01      1.12 o 
   3   2   7       62.86       71.73      2.43 o 
   4   2   7      152.51      131.55      3.80 o 
   5   2   7       57.29       53.49      2.36 o 
   6   2   7      320.33      297.30      7.48 o 
  -7   3   7       51.04       46.25      2.51 o 
  -6   3   7       40.45       38.75      2.56 o 
  -5   3   7       13.69       15.00      1.08 o 
  -4   3   7      124.35      128.51      2.97 o 
  -3   3   7      171.28      190.12      3.21 o 
  -2   3   7       47.29       54.43      1.31 o 
  -1   3   7     2575.69     2591.97     29.31 o 
   0   3   7       33.98       34.80      0.87 o 
   1   3   7        7.81        6.61      0.47 o 
   2   3   7       46.62       49.91      1.55 o 
   3   3   7      149.56      146.04      4.38 o 
   4   3   7       10.44       10.12      1.30 o 
   5   3   7       74.57       72.58      2.81 o 
   6   3   7       41.15       40.58      2.21 o 
  -7   4   7        0.36        0.52      1.15 o 
  -6   4   7        2.62        1.11      0.67 o 
  -5   4   7       16.15       14.28      1.33 o 
  -4   4   7        5.01        5.64      0.54 o 
  -3   4   7      182.64      185.83      3.22 o 
  -2   4   7        0.82        2.27      0.84 o 
  -1   4   7       12.13       10.38      0.59 o 
   0   4   7       10.44       11.00      0.65 o 
   1   4   7      464.78      470.80     13.77 o 
   2   4   7       17.80       17.96      0.80 o 
   3   4   7      106.95       96.47      3.40 o 
   4   4   7        8.33        7.15      0.96 o 
   5   4   7        1.41        1.11      0.67 o 
   6   4   7       38.31       37.37      2.15 o 
  -7   5   7       48.30       48.92      2.78 o 
  -6   5   7        0.42        0.00      0.64 o 
  -5   5   7        4.68        5.83      1.03 o 
  -4   5   7       10.76        9.97      0.84 o 
  -3   5   7        2.29        2.59      0.42 o 
  -2   5   7       41.88       39.75      1.20 o 
  -1   5   7      389.27      390.06      6.68 o 
   0   5   7      126.01      137.63      2.92 o 
   1   5   7      185.29      189.84      5.31 o 
   2   5   7      586.85      611.04     13.10 o 
   3   5   7       90.35       88.10      2.10 o 
   4   5   7       89.37       89.94      2.26 o 
   5   5   7       40.10       45.46      1.95 o 
   6   5   7       13.35       15.23      1.52 o 
  -6   6   7       41.50       39.25      3.45 o 
  -5   6   7       11.57       10.60      1.88 o 
  -4   6   7       54.62       57.52      2.33 o 
  -3   6   7       73.70       73.04      2.13 o 
  -2   6   7      359.33      356.72      6.40 o 
  -1   6   7       26.59       30.97      1.24 o 
   0   6   7      402.97      404.91      6.96 o 
   1   6   7       79.36       76.17      2.43 o 
   2   6   7     1100.64      985.70     47.81 o 
   3   6   7       22.08       25.11      1.09 o 
   4   6   7      129.56      127.34      2.84 o 
   5   6   7       11.23       10.71      0.92 o 
  -6   7   7       61.81       58.59      4.38 o 
  -5   7   7       86.11       86.64      3.19 o 
  -4   7   7      198.50      201.28      5.35 o 
  -3   7   7        1.15        1.36      0.56 o 
  -2   7   7       19.26       21.35      1.12 o 
  -1   7   7        4.73        5.08      0.84 o 
   0   7   7        2.14        3.22      0.61 o 
   1   7   7      360.67      372.11     10.22 o 
   2   7   7       18.76       17.98      1.29 o 
   3   7   7       29.98       22.10      1.79 o 
   4   7   7       39.82       45.05      1.58 o 
   5   7   7        2.46        1.67      0.57 o 
  -5   8   7       35.26       33.35      2.02 o 
  -4   8   7      126.42      121.56      3.92 o 
  -3   8   7      141.92      131.44      3.99 o 
  -2   8   7       26.62       23.93      1.25 o 
  -1   8   7       77.00       71.89      2.15 o 
   0   8   7       36.95       38.34      1.87 o 
   1   8   7       11.54       10.02      1.04 o 
   2   8   7       14.34       13.14      1.74 o 
   3   8   7        0.79        1.07      0.51 o 
   4   8   7       21.41       21.24      1.35 o 
  -4   9   7       46.74       47.07      4.13 o 
  -3   9   7      119.90      115.35      3.79 o 
  -2   9   7      190.08      179.63      4.08 o 
  -1   9   7       21.92       22.12      1.22 o 
   0   9   7       44.08       46.71      2.17 o 
   1   9   7       23.14       23.91      2.08 o 
   2   9   7       56.56       60.45      5.24 o 
   3   9   7        9.59        9.17      1.17 o 
   4   9   7       43.00       45.35      3.64 o 
  -3  10   7        0.48        0.76      0.66 o 
  -2  10   7       27.10       25.49      1.40 o 
  -1  10   7       50.02       49.89      2.33 o 
   0  10   7       26.47       30.43      1.81 o 
   1  10   7       31.15       29.65      3.08 o 
   2  10   7        0.04        0.00      0.55 o 
   3  10   7       61.73       55.50      3.95 o 
  -2  11   7        1.54        1.60      0.75 o 
  -1  11   7       42.25       41.33      2.87 o 
   0  11   7       31.81       33.78      2.02 o 
   1  11   7       40.90       33.74      2.04 o 
  -6   0   8       11.79       10.93      1.61 o 
  -4   0   8       74.81       72.49      2.53 o 
  -2   0   8       42.85       36.60      1.53 o 
   0   0   8      562.66      524.33     10.31 o 
   2   0   8      479.60      517.50     14.72 o 
   4   0   8        3.98        3.59      1.10 o 
   6   0   8       11.36       13.96      2.05 o 
  -7   1   8       50.51       45.98      3.26 o 
  -6   1   8        6.15        6.85      1.44 o 
  -5   1   8        0.16        0.12      0.38 o 
  -4   1   8       28.31       23.78      1.00 o 
  -3   1   8      103.72      108.84      2.20 o 
  -2   1   8     1024.71     1026.99     15.69 o 
  -1   1   8      210.74      219.50      3.50 o 
   0   1   8       58.06       58.54      1.22 o 
   1   1   8     1143.35     1219.27     14.31 o 
   2   1   8       82.65       90.06      2.33 o 
   3   1   8      444.49      415.51      8.83 o 
   4   1   8      263.84      246.14      6.01 o 
   5   1   8       34.98       28.70      1.73 o 
   6   1   8       14.01       12.24      2.62 o 
  -7   2   8        1.64        2.39      0.91 o 
  -6   2   8        0.35        0.51      0.63 o 
  -5   2   8       57.79       57.72      1.92 o 
  -4   2   8      101.16       96.39      2.51 o 
  -3   2   8       40.77       37.44      2.08 o 
  -2   2   8        2.60        3.28      0.41 o 
  -1   2   8      604.02      600.75      7.35 o 
   0   2   8       41.87       41.21      1.10 o 
   1   2   8       10.02        7.40      0.54 o 
   2   2   8        0.90        1.20      0.34 o 
   3   2   8       34.13       36.44      5.01 o 
   4   2   8      209.50      199.78      5.15 o 
   5   2   8       25.08       31.67      1.85 o 
   6   2   8      176.40      170.02      5.10 o 
  -7   3   8        0.50        1.00      0.79 o 
  -6   3   8       36.30       32.33      1.98 o 
  -5   3   8       26.97       26.03      1.29 o 
  -4   3   8      225.20      235.09      4.70 o 
  -3   3   8       22.07       23.17      1.11 o 
  -2   3   8      117.17      118.49      2.73 o 
  -1   3   8        0.66        1.24      0.26 o 
   0   3   8        0.01        0.89      0.36 o 
   1   3   8      208.48      195.95      3.27 o 
   2   3   8      379.71      379.66      7.13 o 
   3   3   8       12.08        9.59      0.82 o 
   4   3   8      206.87      219.82      7.23 o 
   5   3   8       50.69       46.12      3.43 o 
   6   3   8      116.58      118.82      4.17 o 
  -6   4   8       44.27       41.43      2.33 o 
  -5   4   8       17.39       16.12      1.44 o 
  -4   4   8      190.02      189.82      4.05 o 
  -3   4   8        0.55        0.00      0.29 o 
  -2   4   8        0.00        0.25      0.26 o 
  -1   4   8        0.69        2.19      0.36 o 
   0   4   8      417.45      419.36     10.39 o 
   1   4   8       97.30      100.84      6.67 o 
   2   4   8        7.77        7.94      0.72 o 
   3   4   8     1026.49      991.35     15.75 o 
   4   4   8       16.92       19.92      1.31 o 
   5   4   8       71.48       76.78      3.02 o 
   6   4   8       10.25        9.52      1.33 o 
  -6   5   8       13.52        9.94      1.34 o 
  -5   5   8        0.86        0.70      0.61 o 
  -4   5   8       12.37       11.09      0.90 o 
  -3   5   8      141.97      144.03      2.79 o 
  -2   5   8        3.78        2.89      0.44 o 
  -1   5   8       59.57       69.60      1.95 o 
   0   5   8     1183.20     1179.78     18.71 o 
   1   5   8      210.29      178.96      9.91 o 
   2   5   8     1017.37      945.81     19.23 o 
   3   5   8       28.84       32.93      1.24 o 
   4   5   8        0.17        0.73      0.43 o 
   5   5   8      101.81       98.76      3.01 o 
  -6   6   8        4.79        5.57      1.55 o 
  -5   6   8       35.98       34.57      2.11 o 
  -4   6   8       64.86       59.36      3.22 o 
  -3   6   8      128.84      125.54      3.06 o 
  -2   6   8        6.60        7.13      0.72 o 
  -1   6   8      125.03      119.14      2.91 o 
   0   6   8      444.13      448.51      7.70 o 
   1   6   8      137.21      139.74      8.79 o 
   2   6   8      117.17      123.34      3.77 o 
   3   6   8        2.96        7.27      0.80 o 
   4   6   8        2.09        2.78      0.57 o 
   5   6   8        0.11        0.43      0.49 o 
  -5   7   8        0.01        0.00      0.66 o 
  -4   7   8       22.65       23.07      1.72 o 
  -3   7   8        9.30       10.30      0.91 o 
  -2   7   8        4.60        4.25      0.65 o 
  -1   7   8       13.52       15.58      0.99 o 
   0   7   8       74.11       72.75      2.11 o 
   1   7   8        0.11        0.38      0.56 o 
   2   7   8      203.69      196.31     10.03 o 
   3   7   8      107.88       95.33      3.41 o 
   4   7   8      184.36      174.77      5.22 o 
  -5   8   8       56.03       53.24      2.85 o 
  -4   8   8      167.25      161.19      3.92 o 
  -3   8   8        0.43        0.33      0.70 o 
  -2   8   8      289.05      283.67      6.96 o 
  -1   8   8       85.10       85.20      2.44 o 
   0   8   8       43.13       46.67      3.25 o 
   1   8   8        2.08        3.18      0.76 o 
   2   8   8        3.07        3.24      0.76 o 
   3   8   8       43.28       43.65      2.26 o 
   4   8   8       39.33       38.02      4.57 o 
  -4   9   8        0.06        0.37      0.53 o 
  -3   9   8       38.51       32.73      1.58 o 
  -2   9   8       95.73       94.21      3.06 o 
  -1   9   8      114.42      122.35      3.91 o 
   0   9   8      136.03      130.97      4.24 o 
   1   9   8      110.87      105.26      3.60 o 
   2   9   8        4.12        4.42      0.91 o 
   3   9   8        3.48        3.38      0.92 o 
  -3  10   8        0.03        0.26      0.53 o 
  -2  10   8       15.98       14.83      1.16 o 
  -1  10   8       83.35       95.52      3.48 o 
   0  10   8       14.37       10.25      1.19 o 
   1  10   8      111.12      127.78      4.21 o 
   2  10   8        8.17       10.58      1.25 o 
  -5   0   9        5.35        3.87      1.16 o 
  -3   0   9       67.12       64.62      2.31 o 
  -1   0   9      387.83      394.72      8.19 o 
   1   0   9      479.57      500.43     10.41 o 
   3   0   9       19.73       14.68      1.69 o 
   5   0   9       40.71       37.48      2.90 o 
  -7   1   9        5.30        2.88      1.21 o 
  -6   1   9      101.60       89.49      3.19 o 
  -5   1   9       19.96       20.63      1.20 o 
  -4   1   9       83.96       86.02      2.53 o 
  -3   1   9        0.74        0.62      0.32 o 
  -2   1   9       46.11       52.74      2.00 o 
  -1   1   9       39.11       36.96      1.11 o 
   0   1   9      558.73      540.76      7.62 o 
   1   1   9      663.82      669.91      9.30 o 
   2   1   9        3.15        4.05      0.58 o 
   3   1   9      208.49      202.95      5.13 o 
   4   1   9      164.16      169.15      4.69 o 
   5   1   9       34.70       34.02      1.97 o 
  -6   2   9        1.82        0.79      0.59 o 
  -5   2   9        1.30        1.43      0.50 o 
  -4   2   9      152.30      143.47      3.35 o 
  -3   2   9        8.61        9.19      1.04 o 
  -2   2   9      229.14      232.25      4.51 o 
  -1   2   9      202.61      200.07      3.36 o 
   0   2   9      208.01      214.05      3.55 o 
   1   2   9       41.56       37.69      1.15 o 
   2   2   9      244.02      243.74     11.64 o 
   3   2   9       18.22       17.80      1.42 o 
   4   2   9      359.34      323.89      7.59 o 
   5   2   9        5.80        6.04      1.00 o 
  -6   3   9       24.71       27.58      1.87 o 
  -5   3   9       40.09       41.69      1.69 o 
  -4   3   9       33.25       33.29      1.61 o 
  -3   3   9      527.98      537.38      9.10 o 
  -2   3   9        0.20        0.61      0.37 o 
  -1   3   9       72.22       62.88      1.86 o 
   0   3   9        1.79        2.35      0.35 o 
   1   3   9       12.63       12.77      0.72 o 
   2   3   9        2.10        4.03      0.51 o 
   3   3   9      147.25      132.27      3.25 o 
   4   3   9        8.39        9.01      1.11 o 
   5   3   9       81.46       74.06      2.95 o 
  -6   4   9        7.49        6.72      1.13 o 
  -5   4   9        8.54        6.79      1.10 o 
  -4   4   9       32.31       34.42      1.50 o 
  -3   4   9       18.32       17.54      1.06 o 
  -2   4   9       31.53       27.51      1.43 o 
  -1   4   9      377.23      383.48      6.79 o 
   0   4   9       72.21       71.70      1.98 o 
   1   4   9       70.02       70.31      3.29 o 
   2   4   9        3.71        2.38      0.54 o 
   3   4   9       49.22       43.32      1.69 o 
   4   4   9        4.49        5.66      0.81 o 
   5   4   9      148.71      140.09      8.79 o 
  -6   5   9        8.94        8.70      1.32 o 
  -5   5   9        0.55        0.70      0.67 o 
  -4   5   9       57.84       59.74      2.38 o 
  -3   5   9      147.53      154.26      3.58 o 
  -2   5   9       16.80       18.54      1.09 o 
  -1   5   9       79.63       73.96      2.09 o 
   0   5   9      158.41      175.64      3.70 o 
   1   5   9       25.85       23.93      1.18 o 
   2   5   9      167.19      164.16      4.63 o 
   3   5   9       20.20       22.12      1.23 o 
   4   5   9        0.14        0.41      0.48 o 
   5   5   9        7.78        6.75      0.92 o 
  -5   6   9       40.77       36.56      2.32 o 
  -4   6   9       88.01       81.00      3.21 o 
  -3   6   9        0.00        0.38      0.58 o 
  -2   6   9      325.87      326.35      7.63 o 
  -1   6   9        9.28        7.50      0.75 o 
   0   6   9     1098.61     1085.62     17.00 o 
   1   6   9        0.01        0.95      0.53 o 
   2   6   9       16.97       15.03      1.35 o 
   3   6   9       57.26       53.78      3.51 o 
   4   6   9      104.15       99.89      2.95 o 
  -5   7   9       19.74       19.60      1.80 o 
  -4   7   9        3.77        5.89      1.26 o 
  -3   7   9        0.15        0.41      0.63 o 
  -2   7   9        0.01        0.32      0.43 o 
  -1   7   9      323.91      342.79      6.42 o 
   0   7   9       90.48       91.26      2.51 o 
   1   7   9      115.62       95.29     10.16 o 
   2   7   9       82.47       87.41      4.75 o 
   3   7   9       11.12        9.44      1.25 o 
   4   7   9       39.62       38.55      3.03 o 
  -4   8   9        8.16        8.39      1.25 o 
  -3   8   9        0.14        0.34      0.58 o 
  -2   8   9       55.88       55.62      2.00 o 
  -1   8   9       18.38       18.32      1.16 o 
   0   8   9        0.85        0.47      0.57 o 
   1   8   9        6.77        6.74      1.02 o 
   2   8   9       84.73       82.73      6.36 o 
   3   8   9        5.98        3.82      0.96 o 
  -3   9   9        0.67        1.07      1.08 o 
  -2   9   9        5.67        6.38      0.83 o 
  -1   9   9        0.37        0.83      0.63 o 
   0   9   9       79.94       84.39      4.20 o 
   1   9   9        5.46        5.77      1.00 o 
   2   9   9        1.85        2.64      0.89 o 
  -1  10   9      102.40       94.72      6.94 o 
   0  10   9        0.90        1.54      0.74 o 
  -6   0  10        5.51        7.72      1.56 o 
  -4   0  10       47.50       47.35      3.03 o 
  -2   0  10        6.91        5.66      1.02 o 
   0   0  10      565.62      553.90     11.18 o 
   4   0  10        0.33        1.01      0.93 o 
  -6   1  10        4.99        2.94      0.81 o 
  -5   1  10       11.55       10.26      0.96 o 
  -4   1  10      161.66      151.76      3.56 o 
  -3   1  10       77.17       79.53      2.27 o 
  -2   1  10        4.12        3.14      0.44 o 
  -1   1  10      441.12      444.82      6.53 o 
   0   1  10       91.98       97.23      2.09 o 
   1   1  10      172.85      159.45      3.00 o 
   2   1  10      566.47      543.41      9.14 o 
   3   1  10      190.45      186.85      4.95 o 
   4   1  10       16.41       13.14      1.76 o 
   5   1  10       86.50       88.87      3.36 o 
  -6   2  10        4.42        4.75      1.01 o 
  -5   2  10        1.27        1.82      0.59 o 
  -4   2  10        0.06        0.79      0.48 o 
  -3   2  10      191.57      187.01      4.04 o 
  -2   2  10        8.34        8.99      0.80 o 
  -1   2  10        1.57        1.33      0.37 o 
   0   2  10       79.23       75.99      1.79 o 
   1   2  10       83.75       78.63      2.81 o 
   2   2  10       86.98       89.60      2.42 o 
   3   2  10      108.65      128.45      3.85 o 
   4   2  10      232.20      233.55      6.05 o 
   5   2  10       30.23       32.98      2.48 o 
  -6   3  10       33.11       33.95      2.37 o 
  -5   3  10        0.18        0.40      0.48 o 
  -4   3  10       23.65       20.28      1.21 o 
  -3   3  10       50.60       48.40      1.76 o 
  -2   3  10      110.61      117.02      2.91 o 
  -1   3  10       18.67       17.64      1.01 o 
   0   3  10       43.53       44.31      1.61 o 
   1   3  10       29.00       29.41      1.24 o 
   2   3  10      307.68      324.13      5.23 o 
   3   3  10      135.37      134.11      3.99 o 
   4   3  10      320.00      338.71      8.02 o 
   5   3  10       18.51       19.55      1.67 o 
  -6   4  10       10.93       10.44      1.69 o 
  -5   4  10       20.32       21.19      1.71 o 
  -4   4  10        4.80        4.28      0.70 o 
  -3   4  10       12.16       12.05      0.96 o 
  -2   4  10      140.06      142.60      3.38 o 
  -1   4  10       44.18       50.08      1.76 o 
   0   4  10        1.75        3.86      0.74 o 
   1   4  10      710.53      739.71     12.71 o 
   2   4  10        4.36        4.04      0.64 o 
   3   4  10       76.50       84.28      2.54 o 
   4   4  10        4.06        6.12      1.02 o 
  -5   5  10        8.71        8.02      1.22 o 
  -4   5  10       30.49       31.82      2.18 o 
  -3   5  10       67.91       69.41      2.25 o 
  -2   5  10      474.82      476.70      8.41 o 
  -1   5  10       66.00       62.57      2.50 o 
   0   5  10      873.39      858.45     30.25 o 
   1   5  10       27.83       29.65      1.36 o 
   2   5  10       10.71       17.09      1.85 o 
   3   5  10       46.16       46.89      2.39 o 
   4   5  10       14.78       17.76      1.31 o 
  -5   6  10       20.39       16.78      1.66 o 
  -4   6  10       21.55       19.81      1.66 o 
  -3   6  10      123.49      120.63      4.82 o 
  -2   6  10       58.86       56.97      2.51 o 
  -1   6  10        0.04        0.37      0.58 o 
   0   6  10       37.94       41.31      1.61 o 
   1   6  10       21.53       25.02      2.03 o 
   2   6  10        1.35        2.74      0.78 o 
   3   6  10        5.29        6.30      1.07 o 
   4   6  10       18.33       18.49      1.70 o 
  -4   7  10        9.88       10.30      1.37 o 
  -3   7  10       17.36       20.39      1.66 o 
  -2   7  10       43.75       43.56      2.77 o 
  -1   7  10        0.43        0.84      0.65 o 
   0   7  10       65.05       65.84      2.70 o 
   1   7  10       43.46       41.36      2.15 o 
   2   7  10      138.77      132.08      7.12 o 
   3   7  10       29.15       23.17      2.30 o 
  -3   8  10        0.90        1.24      0.74 o 
  -2   8  10        0.28        0.83      0.62 o 
  -1   8  10       18.41       17.70      1.19 o 
   0   8  10        4.47        4.53      0.93 o 
   1   8  10        0.26        0.79      0.63 o 
   2   8  10       13.29       12.47      1.40 o 
  -2   9  10       61.38       63.90      2.88 o 
  -1   9  10       17.48       18.29      1.55 o 
   0   9  10       13.04       14.17      1.99 o 
   1   9  10        0.35        0.00      0.80 o 
  -5   0  11       66.91       64.02      3.83 o 
  -3   0  11      399.42      417.76      9.13 o 
  -1   0  11       97.95      102.38      3.17 o 
   1   0  11        5.53        5.01      0.84 o 
   3   0  11        3.04        3.09      1.16 o 
  -5   1  11        1.26        0.46      0.62 o 
  -4   1  11       19.22       19.32      1.20 o 
  -3   1  11       27.27       28.86      1.37 o 
  -2   1  11       52.19       52.63      1.81 o 
  -1   1  11      251.60      252.12      4.23 o 
   0   1  11        9.33        9.73      1.12 o 
   1   1  11       55.05       55.23      2.38 o 
   2   1  11       70.79       77.87      4.17 o 
   3   1  11       24.49       27.12      1.68 o 
   4   1  11       19.25       21.28      2.85 o 
  -5   2  11        1.34        1.33      0.59 o 
  -4   2  11       82.82       82.14      2.51 o 
  -3   2  11      129.35      126.77      3.19 o 
  -2   2  11       62.39       63.15      2.04 o 
  -1   2  11       97.56       92.89      2.52 o 
   0   2  11      540.41      529.45      7.76 o 
   1   2  11       26.82       28.12      1.53 o 
   2   2  11       92.11       78.13      2.30 o 
   3   2  11        7.46        6.71      1.02 o 
   4   2  11        0.77        3.33      1.09 o 
  -5   3  11       37.62       37.23      1.73 o 
  -4   3  11        8.78        9.11      0.92 o 
  -3   3  11       66.45       62.29      2.12 o 
  -2   3  11        0.01        0.00      0.35 o 
  -1   3  11        0.91        1.10      0.47 o 
   0   3  11        0.02        0.16      0.77 o 
   1   3  11       64.97       59.78      1.89 o 
   2   3  11        3.50        5.10      0.70 o 
   3   3  11       97.54       95.21      4.18 o 
   4   3  11       15.07       15.73      1.47 o 
  -5   4  11        0.05        0.14      0.59 o 
  -4   4  11        1.81        1.42      0.55 o 
  -3   4  11      111.96      102.09      2.88 o 
  -2   4  11        0.11        0.04      0.41 o 
  -1   4  11       61.73       60.66      2.05 o 
   0   4  11       35.51       38.51      1.94 o 
   1   4  11      117.37      109.69      4.16 o 
   2   4  11       41.37       40.33      2.96 o 
   3   4  11      168.37      179.12      4.22 o 
   4   4  11       26.39       25.49      1.75 o 
  -4   5  11        7.67        7.98      0.95 o 
  -3   5  11       53.17       52.34      2.01 o 
  -2   5  11        2.23        3.13      0.67 o 
  -1   5  11        1.84        2.35      0.74 o 
   0   5  11      168.29      170.18      4.73 o 
   1   5  11        0.25        0.08      0.52 o 
   2   5  11        0.06        0.68      0.93 o 
   3   5  11        7.09        8.05      1.21 o 
  -4   6  11      105.73      100.69      3.82 o 
  -3   6  11        2.90        2.55      1.01 o 
  -2   6  11      667.02      666.22     13.99 o 
  -1   6  11       12.38       11.21      1.25 o 
   0   6  11        8.18        9.56      1.11 o 
   1   6  11       48.62       51.42      3.45 o 
   2   6  11       68.03       69.75      2.99 o 
   3   6  11       38.63       39.76      2.31 o 
  -3   7  11       58.74       62.52      4.00 o 
  -2   7  11       63.40       64.70      2.87 o 
  -1   7  11       27.19       23.46      1.68 o 
   0   7  11       94.04       97.76      5.05 o 
   1   7  11       75.41       73.39      4.32 o 
   2   7  11        8.35        9.27      1.26 o 
  -2   8  11        7.99        8.37      1.20 o 
  -1   8  11        0.77        1.40      1.01 o 
   0   8  11       60.65       65.56      4.15 o 
  -4   0  12        3.08        4.53      1.31 o 
  -2   0  12      260.15      259.52      6.33 o 
   0   0  12        8.88       10.66      1.10 o 
   2   0  12        1.02        1.80      1.04 o 
  -5   1  12        0.23        0.34      0.66 o 
  -4   1  12        1.31        1.98      0.75 o 
  -3   1  12       32.63       32.24      1.53 o 
  -2   1  12        7.48        8.45      0.86 o 
  -1   1  12        7.93        8.34      1.10 o 
   0   1  12      332.41      318.32      5.22 o 
   1   1  12      265.99      264.26      5.24 o 
   2   1  12       38.63       32.53      1.82 o 
   3   1  12      109.37      114.35      3.80 o 
  -5   2  12       13.93       14.36      1.43 o 
  -4   2  12        2.62        2.88      0.67 o 
  -3   2  12        1.90        2.27      0.63 o 
  -2   2  12       78.01       75.79      2.36 o 
  -1   2  12       53.33       49.89      1.84 o 
   0   2  12       11.77       13.06      1.04 o 
   1   2  12      111.46      122.10      3.05 o 
   2   2  12      125.02      130.50      3.28 o 
   3   2  12       48.41       54.21      4.56 o 
  -4   3  12       70.30       71.56      2.44 o 
  -3   3  12        0.21        0.00      0.44 o 
  -2   3  12       22.84       19.81      1.25 o 
  -1   3  12       35.21       35.73      1.58 o 
   0   3  12       47.11       49.41      2.27 o 
   1   3  12      112.18      109.52      3.61 o 
   2   3  12      144.86      160.48      3.76 o 
   3   3  12        6.54        6.71      1.07 o 
  -4   4  12        5.90        5.91      0.88 o 
  -3   4  12       33.04       35.10      1.66 o 
  -2   4  12        0.78        1.95      1.11 o 
  -1   4  12      192.04      195.58      5.33 o 
   0   4  12       39.64       40.22      2.06 o 
   1   4  12       49.59       52.98      2.39 o 
   2   4  12       40.40       44.48      3.24 o 
   3   4  12        0.28        0.76      0.93 o 
  -3   5  12       61.57       64.77      2.34 o 
  -2   5  12      243.56      247.77      6.51 o 
  -1   5  12        0.30        0.50      0.62 o 
   0   5  12        0.10        0.80      0.61 o 
   1   5  12        6.01        6.81      1.63 o 
   2   5  12       52.85       57.74      3.85 o 
  -3   6  12        2.93        4.06      1.01 o 
  -2   6  12        2.24        0.49      0.94 o 
  -1   6  12        0.08        1.32      1.61 o 
   0   6  12        1.31        1.70      0.71 o 
   1   6  12        2.06        1.65      1.12 o 
  -1   7  12        1.43        2.08      0.80 o 
  -3   0  13       74.31       76.86      4.44 o 
  -1   0  13       95.52       90.95      3.81 o 
   1   0  13       48.64       46.51      4.99 o 
  -4   1  13        3.60        5.05      1.57 o 
  -3   1  13       78.87       77.78      3.13 o 
  -2   1  13        1.53        1.60      0.54 o 
  -1   1  13        1.23        1.48      0.53 o 
   0   1  13       19.74       22.47      1.11 o 
   1   1  13       14.58       15.95      1.13 o 
   2   1  13       16.91       16.93      1.45 o 
  -3   2  13       22.72       23.26      1.41 o 
  -2   2  13      368.29      374.45      7.15 o 
  -1   2  13       63.73       60.90      4.00 o 
   0   2  13       21.85       17.15      1.71 o 
   1   2  13       77.07       83.59      3.19 o 
   2   2  13       11.36       15.37      1.40 o 
  -3   3  13        6.90        8.08      0.98 o 
  -2   3  13       20.96       18.49      1.29 o 
  -1   3  13        2.44        2.85      0.69 o 
   0   3  13        9.67       11.93      1.32 o 
   1   3  13       49.35       52.08      2.47 o 
   2   3  13        0.20        0.68      1.04 o 
  -3   4  13       19.19       19.27      1.65 o 
  -2   4  13       41.14       43.51      1.92 o 
  -1   4  13       70.75       70.33      2.93 o 
   0   4  13       29.71       30.03      3.91 o 
   1   4  13      148.63      156.53      5.18 o 
  -2   5  13       46.39       49.96      2.57 o 
  -1   5  13        1.24        1.62      0.79 o 
   0   5  13       19.81       24.13      3.42 o 
  -2   0  14       28.82       26.48      2.64 o 
   0   0  14        1.22        1.01      0.62 o 
  -2   1  14       79.65       79.89      3.29 o 
  -1   1  14       53.28       57.09      2.15 o 
   0   1  14       25.42       23.75      1.43 o 
  -1   2  14       48.17       51.43      2.05 o 
   0   2  14       18.96       20.06      1.64 o 
                                                 
